# Supplementary material for: A practical nomogram and risk stratification system predicting the cancer-specific survival for patients aged >50 with advanced melanoma
Source: Front Oncol. 2023 Jul 13;13:1166877. doi: 10.3389/fonc.2023.1166877 (PMC10374428; doi:10.3389/fonc.2023.1166877)
Supplement: Supplementary file 1 [file Table_1.xlsx]

## Sheet: Sheet1
Location	Primary Site - labeled	Histology recode - broad groupings
3	C44.6-Skin of upper limb and shoulder	8720-8799: nevi and melanomas
4	C44.7-Skin of lower limb and hip	8720-8799: nevi and melanomas
1	C44.4-Skin of scalp and neck	8720-8799: nevi and melanomas
2	C44.5-Skin of trunk	8720-8799: nevi and melanomas
3	C44.6-Skin of upper limb and shoulder	8720-8799: nevi and melanomas
2	C44.5-Skin of trunk	8720-8799: nevi and melanomas
3	C44.6-Skin of upper limb and shoulder	8720-8799: nevi and melanomas
5	C44.2-External ear	8720-8799: nevi and melanomas
2	C44.5-Skin of trunk	8720-8799: nevi and melanomas
2	C44.5-Skin of trunk	8720-8799: nevi and melanomas
3	C44.6-Skin of upper limb and shoulder	8720-8799: nevi and melanomas
2	C44.5-Skin of trunk	8720-8799: nevi and melanomas
2	C44.5-Skin of trunk	8720-8799: nevi and melanomas
2	C44.5-Skin of trunk	8720-8799: nevi and melanomas
1	C44.4-Skin of scalp and neck	8720-8799: nevi and melanomas
4	C44.7-Skin of lower limb and hip	8720-8799: nevi and melanomas
2	C44.5-Skin of trunk	8720-8799: nevi and melanomas
1	C44.3-Skin other/unspec parts of face	8720-8799: nevi and melanomas
1	C44.3-Skin other/unspec parts of face	8720-8799: nevi and melanomas
3	C44.6-Skin of upper limb and shoulder	8720-8799: nevi and melanomas
4	C44.7-Skin of lower limb and hip	8720-8799: nevi and melanomas
2	C44.5-Skin of trunk	8720-8799: nevi and melanomas
4	C44.7-Skin of lower limb and hip	8720-8799: nevi and melanomas
2	C44.5-Skin of trunk	8720-8799: nevi and melanomas
4	C44.7-Skin of lower limb and hip	8720-8799: nevi and melanomas
1	C44.4-Skin of scalp and neck	8720-8799: nevi and melanomas
1	C44.4-Skin of scalp and neck	8720-8799: nevi and melanomas
4	C44.7-Skin of lower limb and hip	8720-8799: nevi and melanomas
2	C44.5-Skin of trunk	8720-8799: nevi and melanomas
3	C44.6-Skin of upper limb and shoulder	8720-8799: nevi and melanomas
1	C44.3-Skin other/unspec parts of face	8720-8799: nevi and melanomas
4	C44.7-Skin of lower limb and hip	8720-8799: nevi and melanomas
4	C44.7-Skin of lower limb and hip	8720-8799: nevi and melanomas
3	C44.6-Skin of upper limb and shoulder	8720-8799: nevi and melanomas
5	C44.2-External ear	8720-8799: nevi and melanomas
2	C44.5-Skin of trunk	8720-8799: nevi and melanomas
4	C44.7-Skin of lower limb and hip	8720-8799: nevi and melanomas
4	C44.7-Skin of lower limb and hip	8720-8799: nevi and melanomas
4	C44.7-Skin of lower limb and hip	8720-8799: nevi and melanomas
2	C44.5-Skin of trunk	8720-8799: nevi and melanomas
4	C44.7-Skin of lower limb and hip	8720-8799: nevi and melanomas
4	C44.7-Skin of lower limb and hip	8720-8799: nevi and melanomas
1	C44.4-Skin of scalp and neck	8720-8799: nevi and melanomas
2	C44.5-Skin of trunk	8720-8799: nevi and melanomas
2	C44.5-Skin of trunk	8720-8799: nevi and melanomas
3	C44.6-Skin of upper limb and shoulder	8720-8799: nevi and melanomas
3	C44.6-Skin of upper limb and shoulder	8720-8799: nevi and melanomas
3	C44.6-Skin of upper limb and shoulder	8720-8799: nevi and melanomas
3	C44.6-Skin of upper limb and shoulder	8720-8799: nevi and melanomas
2	C44.5-Skin of trunk	8720-8799: nevi and melanomas
3	C44.6-Skin of upper limb and shoulder	8720-8799: nevi and melanomas
4	C44.7-Skin of lower limb and hip	8720-8799: nevi and melanomas
3	C44.6-Skin of upper limb and shoulder	8720-8799: nevi and melanomas
4	C44.7-Skin of lower limb and hip	8720-8799: nevi and melanomas
3	C44.6-Skin of upper limb and shoulder	8720-8799: nevi and melanomas
4	C44.7-Skin of lower limb and hip	8720-8799: nevi and melanomas
2	C44.5-Skin of trunk	8720-8799: nevi and melanomas
3	C44.6-Skin of upper limb and shoulder	8720-8799: nevi and melanomas
3	C44.6-Skin of upper limb and shoulder	8720-8799: nevi and melanomas
2	C44.5-Skin of trunk	8720-8799: nevi and melanomas
4	C44.7-Skin of lower limb and hip	8720-8799: nevi and melanomas
3	C44.6-Skin of upper limb and shoulder	8720-8799: nevi and melanomas
3	C44.6-Skin of upper limb and shoulder	8720-8799: nevi and melanomas
4	C44.7-Skin of lower limb and hip	8720-8799: nevi and melanomas
4	C44.7-Skin of lower limb and hip	8720-8799: nevi and melanomas
2	C44.5-Skin of trunk	8720-8799: nevi and melanomas
1	C44.4-Skin of scalp and neck	8720-8799: nevi and melanomas
4	C44.7-Skin of lower limb and hip	8720-8799: nevi and melanomas
1	C44.4-Skin of scalp and neck	8720-8799: nevi and melanomas
4	C44.7-Skin of lower limb and hip	8720-8799: nevi and melanomas
2	C44.5-Skin of trunk	8720-8799: nevi and melanomas
2	C44.5-Skin of trunk	8720-8799: nevi and melanomas
2	C44.5-Skin of trunk	8720-8799: nevi and melanomas
2	C44.5-Skin of trunk	8720-8799: nevi and melanomas
3	C44.6-Skin of upper limb and shoulder	8720-8799: nevi and melanomas
4	C44.7-Skin of lower limb and hip	8720-8799: nevi and melanomas
3	C44.6-Skin of upper limb and shoulder	8720-8799: nevi and melanomas
3	C44.6-Skin of upper limb and shoulder	8720-8799: nevi and melanomas
1	C44.3-Skin other/unspec parts of face	8720-8799: nevi and melanomas
3	C44.6-Skin of upper limb and shoulder	8720-8799: nevi and melanomas
4	C44.7-Skin of lower limb and hip	8720-8799: nevi and melanomas
3	C44.6-Skin of upper limb and shoulder	8720-8799: nevi and melanomas
4	C44.7-Skin of lower limb and hip	8720-8799: nevi and melanomas
4	C44.7-Skin of lower limb and hip	8720-8799: nevi and melanomas
2	C44.5-Skin of trunk	8720-8799: nevi and melanomas
1	C44.4-Skin of scalp and neck	8720-8799: nevi and melanomas
4	C44.7-Skin of lower limb and hip	8720-8799: nevi and melanomas
4	C44.7-Skin of lower limb and hip	8720-8799: nevi and melanomas
3	C44.6-Skin of upper limb and shoulder	8720-8799: nevi and melanomas
3	C44.6-Skin of upper limb and shoulder	8720-8799: nevi and melanomas
2	C44.5-Skin of trunk	8720-8799: nevi and melanomas
4	C44.7-Skin of lower limb and hip	8720-8799: nevi and melanomas
1	C44.4-Skin of scalp and neck	8720-8799: nevi and melanomas
4	C44.7-Skin of lower limb and hip	8720-8799: nevi and melanomas
2	C44.5-Skin of trunk	8720-8799: nevi and melanomas
5	C44.2-External ear	8720-8799: nevi and melanomas
2	C44.5-Skin of trunk	8720-8799: nevi and melanomas
2	C44.5-Skin of trunk	8720-8799: nevi and melanomas
3	C44.6-Skin of upper limb and shoulder	8720-8799: nevi and melanomas
4	C44.7-Skin of lower limb and hip	8720-8799: nevi and melanomas
1	C44.3-Skin other/unspec parts of face	8720-8799: nevi and melanomas
3	C44.6-Skin of upper limb and shoulder	8720-8799: nevi and melanomas
4	C44.7-Skin of lower limb and hip	8720-8799: nevi and melanomas
4	C44.7-Skin of lower limb and hip	8720-8799: nevi and melanomas
3	C44.6-Skin of upper limb and shoulder	8720-8799: nevi and melanomas
2	C44.5-Skin of trunk	8720-8799: nevi and melanomas
3	C44.6-Skin of upper limb and shoulder	8720-8799: nevi and melanomas
1	C44.4-Skin of scalp and neck	8720-8799: nevi and melanomas
2	C44.5-Skin of trunk	8720-8799: nevi and melanomas
1	C44.4-Skin of scalp and neck	8720-8799: nevi and melanomas
4	C44.7-Skin of lower limb and hip	8720-8799: nevi and melanomas
3	C44.6-Skin of upper limb and shoulder	8720-8799: nevi and melanomas
4	C44.7-Skin of lower limb and hip	8720-8799: nevi and melanomas
1	C44.4-Skin of scalp and neck	8720-8799: nevi and melanomas
4	C44.7-Skin of lower limb and hip	8720-8799: nevi and melanomas
3	C44.6-Skin of upper limb and shoulder	8720-8799: nevi and melanomas
4	C44.7-Skin of lower limb and hip	8720-8799: nevi and melanomas
2	C44.5-Skin of trunk	8720-8799: nevi and melanomas
4	C44.7-Skin of lower limb and hip	8720-8799: nevi and melanomas
1	C44.4-Skin of scalp and neck	8720-8799: nevi and melanomas
4	C44.7-Skin of lower limb and hip	8720-8799: nevi and melanomas
1	C44.3-Skin other/unspec parts of face	8720-8799: nevi and melanomas
2	C44.5-Skin of trunk	8720-8799: nevi and melanomas
4	C44.7-Skin of lower limb and hip	8720-8799: nevi and melanomas
1	C44.3-Skin other/unspec parts of face	8720-8799: nevi and melanomas
4	C44.7-Skin of lower limb and hip	8720-8799: nevi and melanomas
2	C44.5-Skin of trunk	8720-8799: nevi and melanomas
4	C44.7-Skin of lower limb and hip	8720-8799: nevi and melanomas
1	C44.4-Skin of scalp and neck	8720-8799: nevi and melanomas
2	C44.5-Skin of trunk	8720-8799: nevi and melanomas
4	C44.7-Skin of lower limb and hip	8720-8799: nevi and melanomas
1	C44.3-Skin other/unspec parts of face	8720-8799: nevi and melanomas
4	C44.7-Skin of lower limb and hip	8720-8799: nevi and melanomas
1	C44.4-Skin of scalp and neck	8720-8799: nevi and melanomas
3	C44.6-Skin of upper limb and shoulder	8720-8799: nevi and melanomas
4	C44.7-Skin of lower limb and hip	8720-8799: nevi and melanomas
3	C44.6-Skin of upper limb and shoulder	8720-8799: nevi and melanomas
2	C44.5-Skin of trunk	8720-8799: nevi and melanomas
2	C44.5-Skin of trunk	8720-8799: nevi and melanomas
2	C44.5-Skin of trunk	8720-8799: nevi and melanomas
1	C44.4-Skin of scalp and neck	8720-8799: nevi and melanomas
1	C44.3-Skin other/unspec parts of face	8720-8799: nevi and melanomas
4	C44.7-Skin of lower limb and hip	8720-8799: nevi and melanomas
1	C44.4-Skin of scalp and neck	8720-8799: nevi and melanomas
2	C44.5-Skin of trunk	8720-8799: nevi and melanomas
2	C44.5-Skin of trunk	8720-8799: nevi and melanomas
2	C44.5-Skin of trunk	8720-8799: nevi and melanomas
1	C44.4-Skin of scalp and neck	8720-8799: nevi and melanomas
1	C44.4-Skin of scalp and neck	8720-8799: nevi and melanomas
5	C44.0-Skin of lip, NOS	8720-8799: nevi and melanomas
2	C44.5-Skin of trunk	8720-8799: nevi and melanomas
3	C44.6-Skin of upper limb and shoulder	8720-8799: nevi and melanomas
3	C44.6-Skin of upper limb and shoulder	8720-8799: nevi and melanomas
4	C44.7-Skin of lower limb and hip	8720-8799: nevi and melanomas
3	C44.6-Skin of upper limb and shoulder	8720-8799: nevi and melanomas
1	C44.4-Skin of scalp and neck	8720-8799: nevi and melanomas
1	C44.3-Skin other/unspec parts of face	8720-8799: nevi and melanomas
4	C44.7-Skin of lower limb and hip	8720-8799: nevi and melanomas
4	C44.7-Skin of lower limb and hip	8720-8799: nevi and melanomas
2	C44.5-Skin of trunk	8720-8799: nevi and melanomas
2	C44.5-Skin of trunk	8720-8799: nevi and melanomas
4	C44.7-Skin of lower limb and hip	8720-8799: nevi and melanomas
2	C44.5-Skin of trunk	8720-8799: nevi and melanomas
5	C44.0-Skin of lip, NOS	8720-8799: nevi and melanomas
4	C44.7-Skin of lower limb and hip	8720-8799: nevi and melanomas
1	C44.4-Skin of scalp and neck	8720-8799: nevi and melanomas
2	C44.5-Skin of trunk	8720-8799: nevi and melanomas
4	C44.7-Skin of lower limb and hip	8720-8799: nevi and melanomas
2	C44.5-Skin of trunk	8720-8799: nevi and melanomas
2	C44.5-Skin of trunk	8720-8799: nevi and melanomas
5	C44.2-External ear	8720-8799: nevi and melanomas
2	C44.5-Skin of trunk	8720-8799: nevi and melanomas
4	C44.7-Skin of lower limb and hip	8720-8799: nevi and melanomas
4	C44.7-Skin of lower limb and hip	8720-8799: nevi and melanomas
2	C44.5-Skin of trunk	8720-8799: nevi and melanomas
4	C44.7-Skin of lower limb and hip	8720-8799: nevi and melanomas
3	C44.6-Skin of upper limb and shoulder	8720-8799: nevi and melanomas
2	C44.5-Skin of trunk	8720-8799: nevi and melanomas
3	C44.6-Skin of upper limb and shoulder	8720-8799: nevi and melanomas
2	C44.5-Skin of trunk	8720-8799: nevi and melanomas
1	C44.4-Skin of scalp and neck	8720-8799: nevi and melanomas
2	C44.5-Skin of trunk	8720-8799: nevi and melanomas
2	C44.5-Skin of trunk	8720-8799: nevi and melanomas
4	C44.7-Skin of lower limb and hip	8720-8799: nevi and melanomas
4	C44.7-Skin of lower limb and hip	8720-8799: nevi and melanomas
2	C44.5-Skin of trunk	8720-8799: nevi and melanomas
3	C44.6-Skin of upper limb and shoulder	8720-8799: nevi and melanomas
3	C44.6-Skin of upper limb and shoulder	8720-8799: nevi and melanomas
1	C44.3-Skin other/unspec parts of face	8720-8799: nevi and melanomas
2	C44.5-Skin of trunk	8720-8799: nevi and melanomas
3	C44.6-Skin of upper limb and shoulder	8720-8799: nevi and melanomas
2	C44.5-Skin of trunk	8720-8799: nevi and melanomas
4	C44.7-Skin of lower limb and hip	8720-8799: nevi and melanomas
1	C44.4-Skin of scalp and neck	8720-8799: nevi and melanomas
4	C44.7-Skin of lower limb and hip	8720-8799: nevi and melanomas
2	C44.5-Skin of trunk	8720-8799: nevi and melanomas
4	C44.7-Skin of lower limb and hip	8720-8799: nevi and melanomas
4	C44.7-Skin of lower limb and hip	8720-8799: nevi and melanomas
5	C44.9-Skin, NOS	8720-8799: nevi and melanomas
4	C44.7-Skin of lower limb and hip	8720-8799: nevi and melanomas
2	C44.5-Skin of trunk	8720-8799: nevi and melanomas
2	C44.5-Skin of trunk	8720-8799: nevi and melanomas
4	C44.7-Skin of lower limb and hip	8720-8799: nevi and melanomas
4	C44.7-Skin of lower limb and hip	8720-8799: nevi and melanomas
1	C44.4-Skin of scalp and neck	8720-8799: nevi and melanomas
1	C44.3-Skin other/unspec parts of face	8720-8799: nevi and melanomas
2	C44.5-Skin of trunk	8720-8799: nevi and melanomas
4	C44.7-Skin of lower limb and hip	8720-8799: nevi and melanomas
4	C44.7-Skin of lower limb and hip	8720-8799: nevi and melanomas
4	C44.7-Skin of lower limb and hip	8720-8799: nevi and melanomas
2	C44.5-Skin of trunk	8720-8799: nevi and melanomas
2	C44.5-Skin of trunk	8720-8799: nevi and melanomas
4	C44.7-Skin of lower limb and hip	8720-8799: nevi and melanomas
4	C44.7-Skin of lower limb and hip	8720-8799: nevi and melanomas
1	C44.3-Skin other/unspec parts of face	8720-8799: nevi and melanomas
4	C44.7-Skin of lower limb and hip	8720-8799: nevi and melanomas
4	C44.7-Skin of lower limb and hip	8720-8799: nevi and melanomas
4	C44.7-Skin of lower limb and hip	8720-8799: nevi and melanomas
2	C44.5-Skin of trunk	8720-8799: nevi and melanomas
4	C44.7-Skin of lower limb and hip	8720-8799: nevi and melanomas
3	C44.6-Skin of upper limb and shoulder	8720-8799: nevi and melanomas
4	C44.7-Skin of lower limb and hip	8720-8799: nevi and melanomas
2	C44.5-Skin of trunk	8720-8799: nevi and melanomas
3	C44.6-Skin of upper limb and shoulder	8720-8799: nevi and melanomas
2	C44.5-Skin of trunk	8720-8799: nevi and melanomas
4	C44.7-Skin of lower limb and hip	8720-8799: nevi and melanomas
3	C44.6-Skin of upper limb and shoulder	8720-8799: nevi and melanomas
2	C44.5-Skin of trunk	8720-8799: nevi and melanomas
3	C44.6-Skin of upper limb and shoulder	8720-8799: nevi and melanomas
3	C44.6-Skin of upper limb and shoulder	8720-8799: nevi and melanomas
2	C44.5-Skin of trunk	8720-8799: nevi and melanomas
3	C44.6-Skin of upper limb and shoulder	8720-8799: nevi and melanomas
1	C44.4-Skin of scalp and neck	8720-8799: nevi and melanomas
4	C44.7-Skin of lower limb and hip	8720-8799: nevi and melanomas
2	C44.5-Skin of trunk	8720-8799: nevi and melanomas
4	C44.7-Skin of lower limb and hip	8720-8799: nevi and melanomas
2	C44.5-Skin of trunk	8720-8799: nevi and melanomas
4	C44.7-Skin of lower limb and hip	8720-8799: nevi and melanomas
2	C44.5-Skin of trunk	8720-8799: nevi and melanomas
2	C44.5-Skin of trunk	8720-8799: nevi and melanomas
3	C44.6-Skin of upper limb and shoulder	8720-8799: nevi and melanomas
4	C44.7-Skin of lower limb and hip	8720-8799: nevi and melanomas
5	C44.0-Skin of lip, NOS	8720-8799: nevi and melanomas
2	C44.5-Skin of trunk	8720-8799: nevi and melanomas
3	C44.6-Skin of upper limb and shoulder	8720-8799: nevi and melanomas
3	C44.6-Skin of upper limb and shoulder	8720-8799: nevi and melanomas
2	C44.5-Skin of trunk	8720-8799: nevi and melanomas
2	C44.5-Skin of trunk	8720-8799: nevi and melanomas
4	C44.7-Skin of lower limb and hip	8720-8799: nevi and melanomas
2	C44.5-Skin of trunk	8720-8799: nevi and melanomas
2	C44.5-Skin of trunk	8720-8799: nevi and melanomas
2	C44.5-Skin of trunk	8720-8799: nevi and melanomas
2	C44.5-Skin of trunk	8720-8799: nevi and melanomas
1	C44.4-Skin of scalp and neck	8720-8799: nevi and melanomas
3	C44.6-Skin of upper limb and shoulder	8720-8799: nevi and melanomas
2	C44.5-Skin of trunk	8720-8799: nevi and melanomas
1	C44.3-Skin other/unspec parts of face	8720-8799: nevi and melanomas
2	C44.5-Skin of trunk	8720-8799: nevi and melanomas
3	C44.6-Skin of upper limb and shoulder	8720-8799: nevi and melanomas
2	C44.5-Skin of trunk	8720-8799: nevi and melanomas
4	C44.7-Skin of lower limb and hip	8720-8799: nevi and melanomas
2	C44.5-Skin of trunk	8720-8799: nevi and melanomas
2	C44.5-Skin of trunk	8720-8799: nevi and melanomas
4	C44.7-Skin of lower limb and hip	8720-8799: nevi and melanomas
1	C44.3-Skin other/unspec parts of face	8720-8799: nevi and melanomas
2	C44.5-Skin of trunk	8720-8799: nevi and melanomas
3	C44.6-Skin of upper limb and shoulder	8720-8799: nevi and melanomas
3	C44.6-Skin of upper limb and shoulder	8720-8799: nevi and melanomas
2	C44.5-Skin of trunk	8720-8799: nevi and melanomas
3	C44.6-Skin of upper limb and shoulder	8720-8799: nevi and melanomas
2	C44.5-Skin of trunk	8720-8799: nevi and melanomas
2	C44.5-Skin of trunk	8720-8799: nevi and melanomas
4	C44.7-Skin of lower limb and hip	8720-8799: nevi and melanomas
2	C44.5-Skin of trunk	8720-8799: nevi and melanomas
2	C44.5-Skin of trunk	8720-8799: nevi and melanomas
2	C44.5-Skin of trunk	8720-8799: nevi and melanomas
1	C44.3-Skin other/unspec parts of face	8720-8799: nevi and melanomas
2	C44.5-Skin of trunk	8720-8799: nevi and melanomas
1	C44.4-Skin of scalp and neck	8720-8799: nevi and melanomas
2	C44.5-Skin of trunk	8720-8799: nevi and melanomas
2	C44.5-Skin of trunk	8720-8799: nevi and melanomas
5	C44.2-External ear	8720-8799: nevi and melanomas
3	C44.6-Skin of upper limb and shoulder	8720-8799: nevi and melanomas
4	C44.7-Skin of lower limb and hip	8720-8799: nevi and melanomas
2	C44.5-Skin of trunk	8720-8799: nevi and melanomas
2	C44.5-Skin of trunk	8720-8799: nevi and melanomas
4	C44.7-Skin of lower limb and hip	8720-8799: nevi and melanomas
3	C44.6-Skin of upper limb and shoulder	8720-8799: nevi and melanomas
2	C44.5-Skin of trunk	8720-8799: nevi and melanomas
3	C44.6-Skin of upper limb and shoulder	8720-8799: nevi and melanomas
4	C44.7-Skin of lower limb and hip	8720-8799: nevi and melanomas
3	C44.6-Skin of upper limb and shoulder	8720-8799: nevi and melanomas
2	C44.5-Skin of trunk	8720-8799: nevi and melanomas
3	C44.6-Skin of upper limb and shoulder	8720-8799: nevi and melanomas
3	C44.6-Skin of upper limb and shoulder	8720-8799: nevi and melanomas
2	C44.5-Skin of trunk	8720-8799: nevi and melanomas
3	C44.6-Skin of upper limb and shoulder	8720-8799: nevi and melanomas
3	C44.6-Skin of upper limb and shoulder	8720-8799: nevi and melanomas
4	C44.7-Skin of lower limb and hip	8720-8799: nevi and melanomas
4	C44.7-Skin of lower limb and hip	8720-8799: nevi and melanomas
3	C44.6-Skin of upper limb and shoulder	8720-8799: nevi and melanomas
4	C44.7-Skin of lower limb and hip	8720-8799: nevi and melanomas
2	C44.5-Skin of trunk	8720-8799: nevi and melanomas
2	C44.5-Skin of trunk	8720-8799: nevi and melanomas
2	C44.5-Skin of trunk	8720-8799: nevi and melanomas
4	C44.7-Skin of lower limb and hip	8720-8799: nevi and melanomas
2	C44.5-Skin of trunk	8720-8799: nevi and melanomas
3	C44.6-Skin of upper limb and shoulder	8720-8799: nevi and melanomas
3	C44.6-Skin of upper limb and shoulder	8720-8799: nevi and melanomas
3	C44.6-Skin of upper limb and shoulder	8720-8799: nevi and melanomas
3	C44.6-Skin of upper limb and shoulder	8720-8799: nevi and melanomas
4	C44.7-Skin of lower limb and hip	8720-8799: nevi and melanomas
2	C44.5-Skin of trunk	8720-8799: nevi and melanomas
3	C44.6-Skin of upper limb and shoulder	8720-8799: nevi and melanomas
4	C44.7-Skin of lower limb and hip	8720-8799: nevi and melanomas
2	C44.5-Skin of trunk	8720-8799: nevi and melanomas
2	C44.5-Skin of trunk	8720-8799: nevi and melanomas
1	C44.4-Skin of scalp and neck	8720-8799: nevi and melanomas
1	C44.4-Skin of scalp and neck	8720-8799: nevi and melanomas
4	C44.7-Skin of lower limb and hip	8720-8799: nevi and melanomas
2	C44.5-Skin of trunk	8720-8799: nevi and melanomas
2	C44.5-Skin of trunk	8720-8799: nevi and melanomas
1	C44.4-Skin of scalp and neck	8720-8799: nevi and melanomas
4	C44.7-Skin of lower limb and hip	8720-8799: nevi and melanomas
4	C44.7-Skin of lower limb and hip	8720-8799: nevi and melanomas
2	C44.5-Skin of trunk	8720-8799: nevi and melanomas
4	C44.7-Skin of lower limb and hip	8720-8799: nevi and melanomas
4	C44.7-Skin of lower limb and hip	8720-8799: nevi and melanomas
2	C44.5-Skin of trunk	8720-8799: nevi and melanomas
1	C44.4-Skin of scalp and neck	8720-8799: nevi and melanomas
3	C44.6-Skin of upper limb and shoulder	8720-8799: nevi and melanomas
3	C44.6-Skin of upper limb and shoulder	8720-8799: nevi and melanomas
4	C44.7-Skin of lower limb and hip	8720-8799: nevi and melanomas
3	C44.6-Skin of upper limb and shoulder	8720-8799: nevi and melanomas
2	C44.5-Skin of trunk	8720-8799: nevi and melanomas
2	C44.5-Skin of trunk	8720-8799: nevi and melanomas
2	C44.5-Skin of trunk	8720-8799: nevi and melanomas
2	C44.5-Skin of trunk	8720-8799: nevi and melanomas
4	C44.7-Skin of lower limb and hip	8720-8799: nevi and melanomas
4	C44.7-Skin of lower limb and hip	8720-8799: nevi and melanomas
2	C44.5-Skin of trunk	8720-8799: nevi and melanomas
4	C44.7-Skin of lower limb and hip	8720-8799: nevi and melanomas
2	C44.5-Skin of trunk	8720-8799: nevi and melanomas
2	C44.5-Skin of trunk	8720-8799: nevi and melanomas
2	C44.5-Skin of trunk	8720-8799: nevi and melanomas
4	C44.7-Skin of lower limb and hip	8720-8799: nevi and melanomas
2	C44.5-Skin of trunk	8720-8799: nevi and melanomas
4	C44.7-Skin of lower limb and hip	8720-8799: nevi and melanomas
2	C44.5-Skin of trunk	8720-8799: nevi and melanomas
4	C44.7-Skin of lower limb and hip	8720-8799: nevi and melanomas
2	C44.5-Skin of trunk	8720-8799: nevi and melanomas
3	C44.6-Skin of upper limb and shoulder	8720-8799: nevi and melanomas
4	C44.7-Skin of lower limb and hip	8720-8799: nevi and melanomas
2	C44.5-Skin of trunk	8720-8799: nevi and melanomas
2	C44.5-Skin of trunk	8720-8799: nevi and melanomas
3	C44.6-Skin of upper limb and shoulder	8720-8799: nevi and melanomas
4	C44.7-Skin of lower limb and hip	8720-8799: nevi and melanomas
4	C44.7-Skin of lower limb and hip	8720-8799: nevi and melanomas
4	C44.7-Skin of lower limb and hip	8720-8799: nevi and melanomas
2	C44.5-Skin of trunk	8720-8799: nevi and melanomas
4	C44.7-Skin of lower limb and hip	8720-8799: nevi and melanomas
2	C44.5-Skin of trunk	8720-8799: nevi and melanomas
1	C44.4-Skin of scalp and neck	8720-8799: nevi and melanomas
4	C44.7-Skin of lower limb and hip	8720-8799: nevi and melanomas
4	C44.7-Skin of lower limb and hip	8720-8799: nevi and melanomas
4	C44.7-Skin of lower limb and hip	8720-8799: nevi and melanomas
2	C44.5-Skin of trunk	8720-8799: nevi and melanomas
2	C44.5-Skin of trunk	8720-8799: nevi and melanomas
2	C44.5-Skin of trunk	8720-8799: nevi and melanomas
4	C44.7-Skin of lower limb and hip	8720-8799: nevi and melanomas
3	C44.6-Skin of upper limb and shoulder	8720-8799: nevi and melanomas
4	C44.7-Skin of lower limb and hip	8720-8799: nevi and melanomas
3	C44.6-Skin of upper limb and shoulder	8720-8799: nevi and melanomas
5	C44.2-External ear	8720-8799: nevi and melanomas
3	C44.6-Skin of upper limb and shoulder	8720-8799: nevi and melanomas
2	C44.5-Skin of trunk	8720-8799: nevi and melanomas
3	C44.6-Skin of upper limb and shoulder	8720-8799: nevi and melanomas
4	C44.7-Skin of lower limb and hip	8720-8799: nevi and melanomas
2	C44.5-Skin of trunk	8720-8799: nevi and melanomas
3	C44.6-Skin of upper limb and shoulder	8720-8799: nevi and melanomas
2	C44.5-Skin of trunk	8720-8799: nevi and melanomas
1	C44.4-Skin of scalp and neck	8720-8799: nevi and melanomas
2	C44.5-Skin of trunk	8720-8799: nevi and melanomas
4	C44.7-Skin of lower limb and hip	8720-8799: nevi and melanomas
4	C44.7-Skin of lower limb and hip	8720-8799: nevi and melanomas
1	C44.3-Skin other/unspec parts of face	8720-8799: nevi and melanomas
2	C44.5-Skin of trunk	8720-8799: nevi and melanomas
4	C44.7-Skin of lower limb and hip	8720-8799: nevi and melanomas
2	C44.5-Skin of trunk	8720-8799: nevi and melanomas
4	C44.7-Skin of lower limb and hip	8720-8799: nevi and melanomas
2	C44.5-Skin of trunk	8720-8799: nevi and melanomas
3	C44.6-Skin of upper limb and shoulder	8720-8799: nevi and melanomas
4	C44.7-Skin of lower limb and hip	8720-8799: nevi and melanomas
2	C44.5-Skin of trunk	8720-8799: nevi and melanomas
2	C44.5-Skin of trunk	8720-8799: nevi and melanomas
4	C44.7-Skin of lower limb and hip	8720-8799: nevi and melanomas
3	C44.6-Skin of upper limb and shoulder	8720-8799: nevi and melanomas
2	C44.5-Skin of trunk	8720-8799: nevi and melanomas
1	C44.4-Skin of scalp and neck	8720-8799: nevi and melanomas
4	C44.7-Skin of lower limb and hip	8720-8799: nevi and melanomas
3	C44.6-Skin of upper limb and shoulder	8720-8799: nevi and melanomas
3	C44.6-Skin of upper limb and shoulder	8720-8799: nevi and melanomas
4	C44.7-Skin of lower limb and hip	8720-8799: nevi and melanomas
3	C44.6-Skin of upper limb and shoulder	8720-8799: nevi and melanomas
2	C44.5-Skin of trunk	8720-8799: nevi and melanomas
2	C44.5-Skin of trunk	8720-8799: nevi and melanomas
4	C44.7-Skin of lower limb and hip	8720-8799: nevi and melanomas
4	C44.7-Skin of lower limb and hip	8720-8799: nevi and melanomas
2	C44.5-Skin of trunk	8720-8799: nevi and melanomas
2	C44.5-Skin of trunk	8720-8799: nevi and melanomas
3	C44.6-Skin of upper limb and shoulder	8720-8799: nevi and melanomas
1	C44.3-Skin other/unspec parts of face	8720-8799: nevi and melanomas
3	C44.6-Skin of upper limb and shoulder	8720-8799: nevi and melanomas
4	C44.7-Skin of lower limb and hip	8720-8799: nevi and melanomas
2	C44.5-Skin of trunk	8720-8799: nevi and melanomas
2	C44.5-Skin of trunk	8720-8799: nevi and melanomas
1	C44.4-Skin of scalp and neck	8720-8799: nevi and melanomas
4	C44.7-Skin of lower limb and hip	8720-8799: nevi and melanomas
2	C44.5-Skin of trunk	8720-8799: nevi and melanomas
4	C44.7-Skin of lower limb and hip	8720-8799: nevi and melanomas
2	C44.5-Skin of trunk	8720-8799: nevi and melanomas
2	C44.5-Skin of trunk	8720-8799: nevi and melanomas
2	C44.5-Skin of trunk	8720-8799: nevi and melanomas
3	C44.6-Skin of upper limb and shoulder	8720-8799: nevi and melanomas
4	C44.7-Skin of lower limb and hip	8720-8799: nevi and melanomas
3	C44.6-Skin of upper limb and shoulder	8720-8799: nevi and melanomas
1	C44.4-Skin of scalp and neck	8720-8799: nevi and melanomas
2	C44.5-Skin of trunk	8720-8799: nevi and melanomas
3	C44.6-Skin of upper limb and shoulder	8720-8799: nevi and melanomas
2	C44.5-Skin of trunk	8720-8799: nevi and melanomas
2	C44.5-Skin of trunk	8720-8799: nevi and melanomas
2	C44.5-Skin of trunk	8720-8799: nevi and melanomas
2	C44.5-Skin of trunk	8720-8799: nevi and melanomas
3	C44.6-Skin of upper limb and shoulder	8720-8799: nevi and melanomas
4	C44.7-Skin of lower limb and hip	8720-8799: nevi and melanomas
4	C44.7-Skin of lower limb and hip	8720-8799: nevi and melanomas
5	C44.2-External ear	8720-8799: nevi and melanomas
3	C44.6-Skin of upper limb and shoulder	8720-8799: nevi and melanomas
1	C44.3-Skin other/unspec parts of face	8720-8799: nevi and melanomas
1	C44.4-Skin of scalp and neck	8720-8799: nevi and melanomas
2	C44.5-Skin of trunk	8720-8799: nevi and melanomas
2	C44.5-Skin of trunk	8720-8799: nevi and melanomas
2	C44.5-Skin of trunk	8720-8799: nevi and melanomas
3	C44.6-Skin of upper limb and shoulder	8720-8799: nevi and melanomas
4	C44.7-Skin of lower limb and hip	8720-8799: nevi and melanomas
3	C44.6-Skin of upper limb and shoulder	8720-8799: nevi and melanomas
4	C44.7-Skin of lower limb and hip	8720-8799: nevi and melanomas
1	C44.4-Skin of scalp and neck	8720-8799: nevi and melanomas
5	C44.2-External ear	8720-8799: nevi and melanomas
3	C44.6-Skin of upper limb and shoulder	8720-8799: nevi and melanomas
3	C44.6-Skin of upper limb and shoulder	8720-8799: nevi and melanomas
3	C44.6-Skin of upper limb and shoulder	8720-8799: nevi and melanomas
3	C44.6-Skin of upper limb and shoulder	8720-8799: nevi and melanomas
2	C44.5-Skin of trunk	8720-8799: nevi and melanomas
2	C44.5-Skin of trunk	8720-8799: nevi and melanomas
4	C44.7-Skin of lower limb and hip	8720-8799: nevi and melanomas
1	C44.4-Skin of scalp and neck	8720-8799: nevi and melanomas
2	C44.5-Skin of trunk	8720-8799: nevi and melanomas
2	C44.5-Skin of trunk	8720-8799: nevi and melanomas
4	C44.7-Skin of lower limb and hip	8720-8799: nevi and melanomas
1	C44.4-Skin of scalp and neck	8720-8799: nevi and melanomas
2	C44.5-Skin of trunk	8720-8799: nevi and melanomas
2	C44.5-Skin of trunk	8720-8799: nevi and melanomas
3	C44.6-Skin of upper limb and shoulder	8720-8799: nevi and melanomas
4	C44.7-Skin of lower limb and hip	8720-8799: nevi and melanomas
3	C44.6-Skin of upper limb and shoulder	8720-8799: nevi and melanomas
2	C44.5-Skin of trunk	8720-8799: nevi and melanomas
2	C44.5-Skin of trunk	8720-8799: nevi and melanomas
3	C44.6-Skin of upper limb and shoulder	8720-8799: nevi and melanomas
2	C44.5-Skin of trunk	8720-8799: nevi and melanomas
2	C44.5-Skin of trunk	8720-8799: nevi and melanomas
2	C44.5-Skin of trunk	8720-8799: nevi and melanomas
3	C44.6-Skin of upper limb and shoulder	8720-8799: nevi and melanomas
4	C44.7-Skin of lower limb and hip	8720-8799: nevi and melanomas
3	C44.6-Skin of upper limb and shoulder	8720-8799: nevi and melanomas
3	C44.6-Skin of upper limb and shoulder	8720-8799: nevi and melanomas
1	C44.3-Skin other/unspec parts of face	8720-8799: nevi and melanomas
3	C44.6-Skin of upper limb and shoulder	8720-8799: nevi and melanomas
3	C44.6-Skin of upper limb and shoulder	8720-8799: nevi and melanomas
2	C44.5-Skin of trunk	8720-8799: nevi and melanomas
2	C44.5-Skin of trunk	8720-8799: nevi and melanomas
4	C44.7-Skin of lower limb and hip	8720-8799: nevi and melanomas
3	C44.6-Skin of upper limb and shoulder	8720-8799: nevi and melanomas
2	C44.5-Skin of trunk	8720-8799: nevi and melanomas
4	C44.7-Skin of lower limb and hip	8720-8799: nevi and melanomas
3	C44.6-Skin of upper limb and shoulder	8720-8799: nevi and melanomas
2	C44.5-Skin of trunk	8720-8799: nevi and melanomas
2	C44.5-Skin of trunk	8720-8799: nevi and melanomas
3	C44.6-Skin of upper limb and shoulder	8720-8799: nevi and melanomas
2	C44.5-Skin of trunk	8720-8799: nevi and melanomas
4	C44.7-Skin of lower limb and hip	8720-8799: nevi and melanomas
2	C44.5-Skin of trunk	8720-8799: nevi and melanomas
4	C44.7-Skin of lower limb and hip	8720-8799: nevi and melanomas
3	C44.6-Skin of upper limb and shoulder	8720-8799: nevi and melanomas
4	C44.7-Skin of lower limb and hip	8720-8799: nevi and melanomas
4	C44.7-Skin of lower limb and hip	8720-8799: nevi and melanomas
2	C44.5-Skin of trunk	8720-8799: nevi and melanomas
5	C44.2-External ear	8720-8799: nevi and melanomas
1	C44.4-Skin of scalp and neck	8720-8799: nevi and melanomas
2	C44.5-Skin of trunk	8720-8799: nevi and melanomas
2	C44.5-Skin of trunk	8720-8799: nevi and melanomas
1	C44.4-Skin of scalp and neck	8720-8799: nevi and melanomas
1	C44.4-Skin of scalp and neck	8720-8799: nevi and melanomas
1	C44.3-Skin other/unspec parts of face	8720-8799: nevi and melanomas
4	C44.7-Skin of lower limb and hip	8720-8799: nevi and melanomas
2	C44.5-Skin of trunk	8720-8799: nevi and melanomas
2	C44.5-Skin of trunk	8720-8799: nevi and melanomas
1	C44.4-Skin of scalp and neck	8720-8799: nevi and melanomas
2	C44.5-Skin of trunk	8720-8799: nevi and melanomas
2	C44.5-Skin of trunk	8720-8799: nevi and melanomas
3	C44.6-Skin of upper limb and shoulder	8720-8799: nevi and melanomas
4	C44.7-Skin of lower limb and hip	8720-8799: nevi and melanomas
1	C44.4-Skin of scalp and neck	8720-8799: nevi and melanomas
4	C44.7-Skin of lower limb and hip	8720-8799: nevi and melanomas
3	C44.6-Skin of upper limb and shoulder	8720-8799: nevi and melanomas
3	C44.6-Skin of upper limb and shoulder	8720-8799: nevi and melanomas
2	C44.5-Skin of trunk	8720-8799: nevi and melanomas
1	C44.3-Skin other/unspec parts of face	8720-8799: nevi and melanomas
1	C44.4-Skin of scalp and neck	8720-8799: nevi and melanomas
2	C44.5-Skin of trunk	8720-8799: nevi and melanomas
2	C44.5-Skin of trunk	8720-8799: nevi and melanomas
3	C44.6-Skin of upper limb and shoulder	8720-8799: nevi and melanomas
2	C44.5-Skin of trunk	8720-8799: nevi and melanomas
2	C44.5-Skin of trunk	8720-8799: nevi and melanomas
4	C44.7-Skin of lower limb and hip	8720-8799: nevi and melanomas
4	C44.7-Skin of lower limb and hip	8720-8799: nevi and melanomas
1	C44.4-Skin of scalp and neck	8720-8799: nevi and melanomas
1	C44.3-Skin other/unspec parts of face	8720-8799: nevi and melanomas
2	C44.5-Skin of trunk	8720-8799: nevi and melanomas
4	C44.7-Skin of lower limb and hip	8720-8799: nevi and melanomas
2	C44.5-Skin of trunk	8720-8799: nevi and melanomas
1	C44.3-Skin other/unspec parts of face	8720-8799: nevi and melanomas
3	C44.6-Skin of upper limb and shoulder	8720-8799: nevi and melanomas
1	C44.3-Skin other/unspec parts of face	8720-8799: nevi and melanomas
5	C44.2-External ear	8720-8799: nevi and melanomas
3	C44.6-Skin of upper limb and shoulder	8720-8799: nevi and melanomas
3	C44.6-Skin of upper limb and shoulder	8720-8799: nevi and melanomas
1	C44.4-Skin of scalp and neck	8720-8799: nevi and melanomas
2	C44.5-Skin of trunk	8720-8799: nevi and melanomas
2	C44.5-Skin of trunk	8720-8799: nevi and melanomas
3	C44.6-Skin of upper limb and shoulder	8720-8799: nevi and melanomas
4	C44.7-Skin of lower limb and hip	8720-8799: nevi and melanomas
2	C44.5-Skin of trunk	8720-8799: nevi and melanomas
2	C44.5-Skin of trunk	8720-8799: nevi and melanomas
4	C44.7-Skin of lower limb and hip	8720-8799: nevi and melanomas
2	C44.5-Skin of trunk	8720-8799: nevi and melanomas
1	C44.4-Skin of scalp and neck	8720-8799: nevi and melanomas
1	C44.4-Skin of scalp and neck	8720-8799: nevi and melanomas
1	C44.4-Skin of scalp and neck	8720-8799: nevi and melanomas
4	C44.7-Skin of lower limb and hip	8720-8799: nevi and melanomas
2	C44.5-Skin of trunk	8720-8799: nevi and melanomas
2	C44.5-Skin of trunk	8720-8799: nevi and melanomas
1	C44.4-Skin of scalp and neck	8720-8799: nevi and melanomas
2	C44.5-Skin of trunk	8720-8799: nevi and melanomas
2	C44.5-Skin of trunk	8720-8799: nevi and melanomas
3	C44.6-Skin of upper limb and shoulder	8720-8799: nevi and melanomas
2	C44.5-Skin of trunk	8720-8799: nevi and melanomas
4	C44.7-Skin of lower limb and hip	8720-8799: nevi and melanomas
4	C44.7-Skin of lower limb and hip	8720-8799: nevi and melanomas
4	C44.7-Skin of lower limb and hip	8720-8799: nevi and melanomas
3	C44.6-Skin of upper limb and shoulder	8720-8799: nevi and melanomas
4	C44.7-Skin of lower limb and hip	8720-8799: nevi and melanomas
1	C44.4-Skin of scalp and neck	8720-8799: nevi and melanomas
3	C44.6-Skin of upper limb and shoulder	8720-8799: nevi and melanomas
4	C44.7-Skin of lower limb and hip	8720-8799: nevi and melanomas
4	C44.7-Skin of lower limb and hip	8720-8799: nevi and melanomas
4	C44.7-Skin of lower limb and hip	8720-8799: nevi and melanomas
3	C44.6-Skin of upper limb and shoulder	8720-8799: nevi and melanomas
1	C44.3-Skin other/unspec parts of face	8720-8799: nevi and melanomas
2	C44.5-Skin of trunk	8720-8799: nevi and melanomas
1	C44.3-Skin other/unspec parts of face	8720-8799: nevi and melanomas
2	C44.5-Skin of trunk	8720-8799: nevi and melanomas
1	C44.4-Skin of scalp and neck	8720-8799: nevi and melanomas
2	C44.5-Skin of trunk	8720-8799: nevi and melanomas
4	C44.7-Skin of lower limb and hip	8720-8799: nevi and melanomas
2	C44.5-Skin of trunk	8720-8799: nevi and melanomas
2	C44.5-Skin of trunk	8720-8799: nevi and melanomas
3	C44.6-Skin of upper limb and shoulder	8720-8799: nevi and melanomas
4	C44.7-Skin of lower limb and hip	8720-8799: nevi and melanomas
1	C44.4-Skin of scalp and neck	8720-8799: nevi and melanomas
2	C44.5-Skin of trunk	8720-8799: nevi and melanomas
2	C44.5-Skin of trunk	8720-8799: nevi and melanomas
4	C44.7-Skin of lower limb and hip	8720-8799: nevi and melanomas
5	C44.2-External ear	8720-8799: nevi and melanomas
2	C44.5-Skin of trunk	8720-8799: nevi and melanomas
1	C44.4-Skin of scalp and neck	8720-8799: nevi and melanomas
4	C44.7-Skin of lower limb and hip	8720-8799: nevi and melanomas
2	C44.5-Skin of trunk	8720-8799: nevi and melanomas
3	C44.6-Skin of upper limb and shoulder	8720-8799: nevi and melanomas
3	C44.6-Skin of upper limb and shoulder	8720-8799: nevi and melanomas
3	C44.6-Skin of upper limb and shoulder	8720-8799: nevi and melanomas
3	C44.6-Skin of upper limb and shoulder	8720-8799: nevi and melanomas
4	C44.7-Skin of lower limb and hip	8720-8799: nevi and melanomas
4	C44.7-Skin of lower limb and hip	8720-8799: nevi and melanomas
1	C44.3-Skin other/unspec parts of face	8720-8799: nevi and melanomas
4	C44.7-Skin of lower limb and hip	8720-8799: nevi and melanomas
1	C44.4-Skin of scalp and neck	8720-8799: nevi and melanomas
3	C44.6-Skin of upper limb and shoulder	8720-8799: nevi and melanomas
2	C44.5-Skin of trunk	8720-8799: nevi and melanomas
1	C44.4-Skin of scalp and neck	8720-8799: nevi and melanomas
2	C44.5-Skin of trunk	8720-8799: nevi and melanomas
3	C44.6-Skin of upper limb and shoulder	8720-8799: nevi and melanomas
4	C44.7-Skin of lower limb and hip	8720-8799: nevi and melanomas
1	C44.4-Skin of scalp and neck	8720-8799: nevi and melanomas
2	C44.5-Skin of trunk	8720-8799: nevi and melanomas
4	C44.7-Skin of lower limb and hip	8720-8799: nevi and melanomas
3	C44.6-Skin of upper limb and shoulder	8720-8799: nevi and melanomas
2	C44.5-Skin of trunk	8720-8799: nevi and melanomas
2	C44.5-Skin of trunk	8720-8799: nevi and melanomas
1	C44.4-Skin of scalp and neck	8720-8799: nevi and melanomas
1	C44.3-Skin other/unspec parts of face	8720-8799: nevi and melanomas
2	C44.5-Skin of trunk	8720-8799: nevi and melanomas
2	C44.5-Skin of trunk	8720-8799: nevi and melanomas
1	C44.4-Skin of scalp and neck	8720-8799: nevi and melanomas
1	C44.4-Skin of scalp and neck	8720-8799: nevi and melanomas
4	C44.7-Skin of lower limb and hip	8720-8799: nevi and melanomas
3	C44.6-Skin of upper limb and shoulder	8720-8799: nevi and melanomas
4	C44.7-Skin of lower limb and hip	8720-8799: nevi and melanomas
2	C44.5-Skin of trunk	8720-8799: nevi and melanomas
4	C44.7-Skin of lower limb and hip	8720-8799: nevi and melanomas
2	C44.5-Skin of trunk	8720-8799: nevi and melanomas
5	C44.0-Skin of lip, NOS	8720-8799: nevi and melanomas
3	C44.6-Skin of upper limb and shoulder	8720-8799: nevi and melanomas
3	C44.6-Skin of upper limb and shoulder	8720-8799: nevi and melanomas
2	C44.5-Skin of trunk	8720-8799: nevi and melanomas
3	C44.6-Skin of upper limb and shoulder	8720-8799: nevi and melanomas
4	C44.7-Skin of lower limb and hip	8720-8799: nevi and melanomas
3	C44.6-Skin of upper limb and shoulder	8720-8799: nevi and melanomas
4	C44.7-Skin of lower limb and hip	8720-8799: nevi and melanomas
3	C44.6-Skin of upper limb and shoulder	8720-8799: nevi and melanomas
3	C44.6-Skin of upper limb and shoulder	8720-8799: nevi and melanomas
2	C44.5-Skin of trunk	8720-8799: nevi and melanomas
5	C44.2-External ear	8720-8799: nevi and melanomas
2	C44.5-Skin of trunk	8720-8799: nevi and melanomas
3	C44.6-Skin of upper limb and shoulder	8720-8799: nevi and melanomas
4	C44.7-Skin of lower limb and hip	8720-8799: nevi and melanomas
2	C44.5-Skin of trunk	8720-8799: nevi and melanomas
3	C44.6-Skin of upper limb and shoulder	8720-8799: nevi and melanomas
4	C44.7-Skin of lower limb and hip	8720-8799: nevi and melanomas
3	C44.6-Skin of upper limb and shoulder	8720-8799: nevi and melanomas
2	C44.5-Skin of trunk	8720-8799: nevi and melanomas
3	C44.6-Skin of upper limb and shoulder	8720-8799: nevi and melanomas
4	C44.7-Skin of lower limb and hip	8720-8799: nevi and melanomas
2	C44.5-Skin of trunk	8720-8799: nevi and melanomas
3	C44.6-Skin of upper limb and shoulder	8720-8799: nevi and melanomas
2	C44.5-Skin of trunk	8720-8799: nevi and melanomas
1	C44.4-Skin of scalp and neck	8720-8799: nevi and melanomas
3	C44.6-Skin of upper limb and shoulder	8720-8799: nevi and melanomas
1	C44.4-Skin of scalp and neck	8720-8799: nevi and melanomas
2	C44.5-Skin of trunk	8720-8799: nevi and melanomas
2	C44.5-Skin of trunk	8720-8799: nevi and melanomas
2	C44.5-Skin of trunk	8720-8799: nevi and melanomas
4	C44.7-Skin of lower limb and hip	8720-8799: nevi and melanomas
1	C44.4-Skin of scalp and neck	8720-8799: nevi and melanomas
4	C44.7-Skin of lower limb and hip	8720-8799: nevi and melanomas
3	C44.6-Skin of upper limb and shoulder	8720-8799: nevi and melanomas
3	C44.6-Skin of upper limb and shoulder	8720-8799: nevi and melanomas
4	C44.7-Skin of lower limb and hip	8720-8799: nevi and melanomas
4	C44.7-Skin of lower limb and hip	8720-8799: nevi and melanomas
4	C44.7-Skin of lower limb and hip	8720-8799: nevi and melanomas
3	C44.6-Skin of upper limb and shoulder	8720-8799: nevi and melanomas
2	C44.5-Skin of trunk	8720-8799: nevi and melanomas
2	C44.5-Skin of trunk	8720-8799: nevi and melanomas
2	C44.5-Skin of trunk	8720-8799: nevi and melanomas
4	C44.7-Skin of lower limb and hip	8720-8799: nevi and melanomas
2	C44.5-Skin of trunk	8720-8799: nevi and melanomas
4	C44.7-Skin of lower limb and hip	8720-8799: nevi and melanomas
2	C44.5-Skin of trunk	8720-8799: nevi and melanomas
1	C44.3-Skin other/unspec parts of face	8720-8799: nevi and melanomas
2	C44.5-Skin of trunk	8720-8799: nevi and melanomas
2	C44.5-Skin of trunk	8720-8799: nevi and melanomas
3	C44.6-Skin of upper limb and shoulder	8720-8799: nevi and melanomas
4	C44.7-Skin of lower limb and hip	8720-8799: nevi and melanomas
4	C44.7-Skin of lower limb and hip	8720-8799: nevi and melanomas
4	C44.7-Skin of lower limb and hip	8720-8799: nevi and melanomas
4	C44.7-Skin of lower limb and hip	8720-8799: nevi and melanomas
2	C44.5-Skin of trunk	8720-8799: nevi and melanomas
3	C44.6-Skin of upper limb and shoulder	8720-8799: nevi and melanomas
4	C44.7-Skin of lower limb and hip	8720-8799: nevi and melanomas
2	C44.5-Skin of trunk	8720-8799: nevi and melanomas
4	C44.7-Skin of lower limb and hip	8720-8799: nevi and melanomas
3	C44.6-Skin of upper limb and shoulder	8720-8799: nevi and melanomas
4	C44.7-Skin of lower limb and hip	8720-8799: nevi and melanomas
2	C44.5-Skin of trunk	8720-8799: nevi and melanomas
1	C44.3-Skin other/unspec parts of face	8720-8799: nevi and melanomas
4	C44.7-Skin of lower limb and hip	8720-8799: nevi and melanomas
3	C44.6-Skin of upper limb and shoulder	8720-8799: nevi and melanomas
1	C44.3-Skin other/unspec parts of face	8720-8799: nevi and melanomas
3	C44.6-Skin of upper limb and shoulder	8720-8799: nevi and melanomas
2	C44.5-Skin of trunk	8720-8799: nevi and melanomas
2	C44.5-Skin of trunk	8720-8799: nevi and melanomas
2	C44.5-Skin of trunk	8720-8799: nevi and melanomas
2	C44.5-Skin of trunk	8720-8799: nevi and melanomas
4	C44.7-Skin of lower limb and hip	8720-8799: nevi and melanomas
4	C44.7-Skin of lower limb and hip	8720-8799: nevi and melanomas
2	C44.5-Skin of trunk	8720-8799: nevi and melanomas
2	C44.5-Skin of trunk	8720-8799: nevi and melanomas
3	C44.6-Skin of upper limb and shoulder	8720-8799: nevi and melanomas
2	C44.5-Skin of trunk	8720-8799: nevi and melanomas
2	C44.5-Skin of trunk	8720-8799: nevi and melanomas
3	C44.6-Skin of upper limb and shoulder	8720-8799: nevi and melanomas
3	C44.6-Skin of upper limb and shoulder	8720-8799: nevi and melanomas
2	C44.5-Skin of trunk	8720-8799: nevi and melanomas
3	C44.6-Skin of upper limb and shoulder	8720-8799: nevi and melanomas
4	C44.7-Skin of lower limb and hip	8720-8799: nevi and melanomas
2	C44.5-Skin of trunk	8720-8799: nevi and melanomas
4	C44.7-Skin of lower limb and hip	8720-8799: nevi and melanomas
2	C44.5-Skin of trunk	8720-8799: nevi and melanomas
3	C44.6-Skin of upper limb and shoulder	8720-8799: nevi and melanomas
2	C44.5-Skin of trunk	8720-8799: nevi and melanomas
3	C44.6-Skin of upper limb and shoulder	8720-8799: nevi and melanomas
4	C44.7-Skin of lower limb and hip	8720-8799: nevi and melanomas
4	C44.7-Skin of lower limb and hip	8720-8799: nevi and melanomas
1	C44.3-Skin other/unspec parts of face	8720-8799: nevi and melanomas
2	C44.5-Skin of trunk	8720-8799: nevi and melanomas
3	C44.6-Skin of upper limb and shoulder	8720-8799: nevi and melanomas
3	C44.6-Skin of upper limb and shoulder	8720-8799: nevi and melanomas
2	C44.5-Skin of trunk	8720-8799: nevi and melanomas
2	C44.5-Skin of trunk	8720-8799: nevi and melanomas
2	C44.5-Skin of trunk	8720-8799: nevi and melanomas
1	C44.4-Skin of scalp and neck	8720-8799: nevi and melanomas
1	C44.4-Skin of scalp and neck	8720-8799: nevi and melanomas
4	C44.7-Skin of lower limb and hip	8720-8799: nevi and melanomas
3	C44.6-Skin of upper limb and shoulder	8720-8799: nevi and melanomas
1	C44.4-Skin of scalp and neck	8720-8799: nevi and melanomas
2	C44.5-Skin of trunk	8720-8799: nevi and melanomas
4	C44.7-Skin of lower limb and hip	8720-8799: nevi and melanomas
2	C44.5-Skin of trunk	8720-8799: nevi and melanomas
2	C44.5-Skin of trunk	8720-8799: nevi and melanomas
2	C44.5-Skin of trunk	8720-8799: nevi and melanomas
4	C44.7-Skin of lower limb and hip	8720-8799: nevi and melanomas
3	C44.6-Skin of upper limb and shoulder	8720-8799: nevi and melanomas
4	C44.7-Skin of lower limb and hip	8720-8799: nevi and melanomas
2	C44.5-Skin of trunk	8720-8799: nevi and melanomas
2	C44.5-Skin of trunk	8720-8799: nevi and melanomas
4	C44.7-Skin of lower limb and hip	8720-8799: nevi and melanomas
3	C44.6-Skin of upper limb and shoulder	8720-8799: nevi and melanomas
2	C44.5-Skin of trunk	8720-8799: nevi and melanomas
2	C44.5-Skin of trunk	8720-8799: nevi and melanomas
4	C44.7-Skin of lower limb and hip	8720-8799: nevi and melanomas
2	C44.5-Skin of trunk	8720-8799: nevi and melanomas
2	C44.5-Skin of trunk	8720-8799: nevi and melanomas
4	C44.7-Skin of lower limb and hip	8720-8799: nevi and melanomas
2	C44.5-Skin of trunk	8720-8799: nevi and melanomas
2	C44.5-Skin of trunk	8720-8799: nevi and melanomas
2	C44.5-Skin of trunk	8720-8799: nevi and melanomas
2	C44.5-Skin of trunk	8720-8799: nevi and melanomas
1	C44.4-Skin of scalp and neck	8720-8799: nevi and melanomas
2	C44.5-Skin of trunk	8720-8799: nevi and melanomas
1	C44.4-Skin of scalp and neck	8720-8799: nevi and melanomas
2	C44.5-Skin of trunk	8720-8799: nevi and melanomas
2	C44.5-Skin of trunk	8720-8799: nevi and melanomas
4	C44.7-Skin of lower limb and hip	8720-8799: nevi and melanomas
4	C44.7-Skin of lower limb and hip	8720-8799: nevi and melanomas
4	C44.7-Skin of lower limb and hip	8720-8799: nevi and melanomas
4	C44.7-Skin of lower limb and hip	8720-8799: nevi and melanomas
2	C44.5-Skin of trunk	8720-8799: nevi and melanomas
2	C44.5-Skin of trunk	8720-8799: nevi and melanomas
2	C44.5-Skin of trunk	8720-8799: nevi and melanomas
2	C44.5-Skin of trunk	8720-8799: nevi and melanomas
4	C44.7-Skin of lower limb and hip	8720-8799: nevi and melanomas
4	C44.7-Skin of lower limb and hip	8720-8799: nevi and melanomas
4	C44.7-Skin of lower limb and hip	8720-8799: nevi and melanomas
4	C44.7-Skin of lower limb and hip	8720-8799: nevi and melanomas
2	C44.5-Skin of trunk	8720-8799: nevi and melanomas
3	C44.6-Skin of upper limb and shoulder	8720-8799: nevi and melanomas
2	C44.5-Skin of trunk	8720-8799: nevi and melanomas
1	C44.4-Skin of scalp and neck	8720-8799: nevi and melanomas
3	C44.6-Skin of upper limb and shoulder	8720-8799: nevi and melanomas
1	C44.4-Skin of scalp and neck	8720-8799: nevi and melanomas
4	C44.7-Skin of lower limb and hip	8720-8799: nevi and melanomas
4	C44.7-Skin of lower limb and hip	8720-8799: nevi and melanomas
2	C44.5-Skin of trunk	8720-8799: nevi and melanomas
4	C44.7-Skin of lower limb and hip	8720-8799: nevi and melanomas
5	C44.2-External ear	8720-8799: nevi and melanomas
4	C44.7-Skin of lower limb and hip	8720-8799: nevi and melanomas
2	C44.5-Skin of trunk	8720-8799: nevi and melanomas
3	C44.6-Skin of upper limb and shoulder	8720-8799: nevi and melanomas
3	C44.6-Skin of upper limb and shoulder	8720-8799: nevi and melanomas
1	C44.4-Skin of scalp and neck	8720-8799: nevi and melanomas
4	C44.7-Skin of lower limb and hip	8720-8799: nevi and melanomas
3	C44.6-Skin of upper limb and shoulder	8720-8799: nevi and melanomas
1	C44.4-Skin of scalp and neck	8720-8799: nevi and melanomas
2	C44.5-Skin of trunk	8720-8799: nevi and melanomas
2	C44.5-Skin of trunk	8720-8799: nevi and melanomas
1	C44.4-Skin of scalp and neck	8720-8799: nevi and melanomas
2	C44.5-Skin of trunk	8720-8799: nevi and melanomas
3	C44.6-Skin of upper limb and shoulder	8720-8799: nevi and melanomas
4	C44.7-Skin of lower limb and hip	8720-8799: nevi and melanomas
3	C44.6-Skin of upper limb and shoulder	8720-8799: nevi and melanomas
2	C44.5-Skin of trunk	8720-8799: nevi and melanomas
3	C44.6-Skin of upper limb and shoulder	8720-8799: nevi and melanomas
2	C44.5-Skin of trunk	8720-8799: nevi and melanomas
2	C44.5-Skin of trunk	8720-8799: nevi and melanomas
2	C44.5-Skin of trunk	8720-8799: nevi and melanomas
3	C44.6-Skin of upper limb and shoulder	8720-8799: nevi and melanomas
2	C44.5-Skin of trunk	8720-8799: nevi and melanomas
2	C44.5-Skin of trunk	8720-8799: nevi and melanomas
2	C44.5-Skin of trunk	8720-8799: nevi and melanomas
3	C44.6-Skin of upper limb and shoulder	8720-8799: nevi and melanomas
2	C44.5-Skin of trunk	8720-8799: nevi and melanomas
3	C44.6-Skin of upper limb and shoulder	8720-8799: nevi and melanomas
2	C44.5-Skin of trunk	8720-8799: nevi and melanomas
2	C44.5-Skin of trunk	8720-8799: nevi and melanomas
1	C44.4-Skin of scalp and neck	8720-8799: nevi and melanomas
4	C44.7-Skin of lower limb and hip	8720-8799: nevi and melanomas
1	C44.4-Skin of scalp and neck	8720-8799: nevi and melanomas
2	C44.5-Skin of trunk	8720-8799: nevi and melanomas
4	C44.7-Skin of lower limb and hip	8720-8799: nevi and melanomas
2	C44.5-Skin of trunk	8720-8799: nevi and melanomas
1	C44.4-Skin of scalp and neck	8720-8799: nevi and melanomas
4	C44.7-Skin of lower limb and hip	8720-8799: nevi and melanomas
2	C44.5-Skin of trunk	8720-8799: nevi and melanomas
4	C44.7-Skin of lower limb and hip	8720-8799: nevi and melanomas
1	C44.4-Skin of scalp and neck	8720-8799: nevi and melanomas
2	C44.5-Skin of trunk	8720-8799: nevi and melanomas
2	C44.5-Skin of trunk	8720-8799: nevi and melanomas
2	C44.5-Skin of trunk	8720-8799: nevi and melanomas
3	C44.6-Skin of upper limb and shoulder	8720-8799: nevi and melanomas
5	C44.2-External ear	8720-8799: nevi and melanomas
1	C44.3-Skin other/unspec parts of face	8720-8799: nevi and melanomas
2	C44.5-Skin of trunk	8720-8799: nevi and melanomas
1	C44.3-Skin other/unspec parts of face	8720-8799: nevi and melanomas
2	C44.5-Skin of trunk	8720-8799: nevi and melanomas
1	C44.4-Skin of scalp and neck	8720-8799: nevi and melanomas
3	C44.6-Skin of upper limb and shoulder	8720-8799: nevi and melanomas
2	C44.5-Skin of trunk	8720-8799: nevi and melanomas
2	C44.5-Skin of trunk	8720-8799: nevi and melanomas
3	C44.6-Skin of upper limb and shoulder	8720-8799: nevi and melanomas
1	C44.3-Skin other/unspec parts of face	8720-8799: nevi and melanomas
1	C44.3-Skin other/unspec parts of face	8720-8799: nevi and melanomas
2	C44.5-Skin of trunk	8720-8799: nevi and melanomas
3	C44.6-Skin of upper limb and shoulder	8720-8799: nevi and melanomas
4	C44.7-Skin of lower limb and hip	8720-8799: nevi and melanomas
4	C44.7-Skin of lower limb and hip	8720-8799: nevi and melanomas
1	C44.4-Skin of scalp and neck	8720-8799: nevi and melanomas
4	C44.7-Skin of lower limb and hip	8720-8799: nevi and melanomas
2	C44.5-Skin of trunk	8720-8799: nevi and melanomas
2	C44.5-Skin of trunk	8720-8799: nevi and melanomas
2	C44.5-Skin of trunk	8720-8799: nevi and melanomas
4	C44.7-Skin of lower limb and hip	8720-8799: nevi and melanomas
2	C44.5-Skin of trunk	8720-8799: nevi and melanomas
4	C44.7-Skin of lower limb and hip	8720-8799: nevi and melanomas
1	C44.4-Skin of scalp and neck	8720-8799: nevi and melanomas
1	C44.4-Skin of scalp and neck	8720-8799: nevi and melanomas
2	C44.5-Skin of trunk	8720-8799: nevi and melanomas
4	C44.7-Skin of lower limb and hip	8720-8799: nevi and melanomas
3	C44.6-Skin of upper limb and shoulder	8720-8799: nevi and melanomas
4	C44.7-Skin of lower limb and hip	8720-8799: nevi and melanomas
2	C44.5-Skin of trunk	8720-8799: nevi and melanomas
1	C44.4-Skin of scalp and neck	8720-8799: nevi and melanomas
2	C44.5-Skin of trunk	8720-8799: nevi and melanomas
2	C44.5-Skin of trunk	8720-8799: nevi and melanomas
1	C44.4-Skin of scalp and neck	8720-8799: nevi and melanomas
3	C44.6-Skin of upper limb and shoulder	8720-8799: nevi and melanomas
2	C44.5-Skin of trunk	8720-8799: nevi and melanomas
4	C44.7-Skin of lower limb and hip	8720-8799: nevi and melanomas
2	C44.5-Skin of trunk	8720-8799: nevi and melanomas
2	C44.5-Skin of trunk	8720-8799: nevi and melanomas
3	C44.6-Skin of upper limb and shoulder	8720-8799: nevi and melanomas
4	C44.7-Skin of lower limb and hip	8720-8799: nevi and melanomas
3	C44.6-Skin of upper limb and shoulder	8720-8799: nevi and melanomas
1	C44.4-Skin of scalp and neck	8720-8799: nevi and melanomas
1	C44.4-Skin of scalp and neck	8720-8799: nevi and melanomas
2	C44.5-Skin of trunk	8720-8799: nevi and melanomas
4	C44.7-Skin of lower limb and hip	8720-8799: nevi and melanomas
2	C44.5-Skin of trunk	8720-8799: nevi and melanomas
4	C44.7-Skin of lower limb and hip	8720-8799: nevi and melanomas
1	C44.3-Skin other/unspec parts of face	8720-8799: nevi and melanomas
2	C44.5-Skin of trunk	8720-8799: nevi and melanomas
2	C44.5-Skin of trunk	8720-8799: nevi and melanomas
4	C44.7-Skin of lower limb and hip	8720-8799: nevi and melanomas
3	C44.6-Skin of upper limb and shoulder	8720-8799: nevi and melanomas
4	C44.7-Skin of lower limb and hip	8720-8799: nevi and melanomas
1	C44.4-Skin of scalp and neck	8720-8799: nevi and melanomas
2	C44.5-Skin of trunk	8720-8799: nevi and melanomas
2	C44.5-Skin of trunk	8720-8799: nevi and melanomas
1	C44.3-Skin other/unspec parts of face	8720-8799: nevi and melanomas
4	C44.7-Skin of lower limb and hip	8720-8799: nevi and melanomas
3	C44.6-Skin of upper limb and shoulder	8720-8799: nevi and melanomas
4	C44.7-Skin of lower limb and hip	8720-8799: nevi and melanomas
2	C44.5-Skin of trunk	8720-8799: nevi and melanomas
2	C44.5-Skin of trunk	8720-8799: nevi and melanomas
3	C44.6-Skin of upper limb and shoulder	8720-8799: nevi and melanomas
2	C44.5-Skin of trunk	8720-8799: nevi and melanomas
3	C44.6-Skin of upper limb and shoulder	8720-8799: nevi and melanomas
2	C44.5-Skin of trunk	8720-8799: nevi and melanomas
2	C44.5-Skin of trunk	8720-8799: nevi and melanomas
3	C44.6-Skin of upper limb and shoulder	8720-8799: nevi and melanomas
1	C44.4-Skin of scalp and neck	8720-8799: nevi and melanomas
1	C44.4-Skin of scalp and neck	8720-8799: nevi and melanomas
4	C44.7-Skin of lower limb and hip	8720-8799: nevi and melanomas
1	C44.4-Skin of scalp and neck	8720-8799: nevi and melanomas
2	C44.5-Skin of trunk	8720-8799: nevi and melanomas
3	C44.6-Skin of upper limb and shoulder	8720-8799: nevi and melanomas
2	C44.5-Skin of trunk	8720-8799: nevi and melanomas
2	C44.5-Skin of trunk	8720-8799: nevi and melanomas
2	C44.5-Skin of trunk	8720-8799: nevi and melanomas
4	C44.7-Skin of lower limb and hip	8720-8799: nevi and melanomas
4	C44.7-Skin of lower limb and hip	8720-8799: nevi and melanomas
2	C44.5-Skin of trunk	8720-8799: nevi and melanomas
2	C44.5-Skin of trunk	8720-8799: nevi and melanomas
4	C44.7-Skin of lower limb and hip	8720-8799: nevi and melanomas
2	C44.5-Skin of trunk	8720-8799: nevi and melanomas
1	C44.4-Skin of scalp and neck	8720-8799: nevi and melanomas
2	C44.5-Skin of trunk	8720-8799: nevi and melanomas
1	C44.4-Skin of scalp and neck	8720-8799: nevi and melanomas
1	C44.4-Skin of scalp and neck	8720-8799: nevi and melanomas
4	C44.7-Skin of lower limb and hip	8720-8799: nevi and melanomas
4	C44.7-Skin of lower limb and hip	8720-8799: nevi and melanomas
2	C44.5-Skin of trunk	8720-8799: nevi and melanomas
3	C44.6-Skin of upper limb and shoulder	8720-8799: nevi and melanomas
1	C44.4-Skin of scalp and neck	8720-8799: nevi and melanomas
4	C44.7-Skin of lower limb and hip	8720-8799: nevi and melanomas
2	C44.5-Skin of trunk	8720-8799: nevi and melanomas
2	C44.5-Skin of trunk	8720-8799: nevi and melanomas
2	C44.5-Skin of trunk	8720-8799: nevi and melanomas
1	C44.4-Skin of scalp and neck	8720-8799: nevi and melanomas
5	C44.2-External ear	8720-8799: nevi and melanomas
2	C44.5-Skin of trunk	8720-8799: nevi and melanomas
2	C44.5-Skin of trunk	8720-8799: nevi and melanomas
4	C44.7-Skin of lower limb and hip	8720-8799: nevi and melanomas
2	C44.5-Skin of trunk	8720-8799: nevi and melanomas
4	C44.7-Skin of lower limb and hip	8720-8799: nevi and melanomas
4	C44.7-Skin of lower limb and hip	8720-8799: nevi and melanomas
4	C44.7-Skin of lower limb and hip	8720-8799: nevi and melanomas
4	C44.7-Skin of lower limb and hip	8720-8799: nevi and melanomas
2	C44.5-Skin of trunk	8720-8799: nevi and melanomas
4	C44.7-Skin of lower limb and hip	8720-8799: nevi and melanomas
3	C44.6-Skin of upper limb and shoulder	8720-8799: nevi and melanomas
1	C44.4-Skin of scalp and neck	8720-8799: nevi and melanomas
5	C44.2-External ear	8720-8799: nevi and melanomas
1	C44.3-Skin other/unspec parts of face	8720-8799: nevi and melanomas
3	C44.6-Skin of upper limb and shoulder	8720-8799: nevi and melanomas
3	C44.6-Skin of upper limb and shoulder	8720-8799: nevi and melanomas
3	C44.6-Skin of upper limb and shoulder	8720-8799: nevi and melanomas
2	C44.5-Skin of trunk	8720-8799: nevi and melanomas
1	C44.4-Skin of scalp and neck	8720-8799: nevi and melanomas
2	C44.5-Skin of trunk	8720-8799: nevi and melanomas
1	C44.3-Skin other/unspec parts of face	8720-8799: nevi and melanomas
2	C44.5-Skin of trunk	8720-8799: nevi and melanomas
2	C44.5-Skin of trunk	8720-8799: nevi and melanomas
4	C44.7-Skin of lower limb and hip	8720-8799: nevi and melanomas
1	C44.3-Skin other/unspec parts of face	8720-8799: nevi and melanomas
3	C44.6-Skin of upper limb and shoulder	8720-8799: nevi and melanomas
2	C44.5-Skin of trunk	8720-8799: nevi and melanomas
2	C44.5-Skin of trunk	8720-8799: nevi and melanomas
1	C44.4-Skin of scalp and neck	8720-8799: nevi and melanomas
3	C44.6-Skin of upper limb and shoulder	8720-8799: nevi and melanomas
4	C44.7-Skin of lower limb and hip	8720-8799: nevi and melanomas
2	C44.5-Skin of trunk	8720-8799: nevi and melanomas
3	C44.6-Skin of upper limb and shoulder	8720-8799: nevi and melanomas
2	C44.5-Skin of trunk	8720-8799: nevi and melanomas
4	C44.7-Skin of lower limb and hip	8720-8799: nevi and melanomas
2	C44.5-Skin of trunk	8720-8799: nevi and melanomas
2	C44.5-Skin of trunk	8720-8799: nevi and melanomas
3	C44.6-Skin of upper limb and shoulder	8720-8799: nevi and melanomas
4	C44.7-Skin of lower limb and hip	8720-8799: nevi and melanomas
1	C44.3-Skin other/unspec parts of face	8720-8799: nevi and melanomas
5	C44.0-Skin of lip, NOS	8720-8799: nevi and melanomas
2	C44.5-Skin of trunk	8720-8799: nevi and melanomas
2	C44.5-Skin of trunk	8720-8799: nevi and melanomas
2	C44.5-Skin of trunk	8720-8799: nevi and melanomas
2	C44.5-Skin of trunk	8720-8799: nevi and melanomas
3	C44.6-Skin of upper limb and shoulder	8720-8799: nevi and melanomas
2	C44.5-Skin of trunk	8720-8799: nevi and melanomas
2	C44.5-Skin of trunk	8720-8799: nevi and melanomas
5	C44.2-External ear	8720-8799: nevi and melanomas
5	C44.2-External ear	8720-8799: nevi and melanomas
3	C44.6-Skin of upper limb and shoulder	8720-8799: nevi and melanomas
3	C44.6-Skin of upper limb and shoulder	8720-8799: nevi and melanomas
2	C44.5-Skin of trunk	8720-8799: nevi and melanomas
2	C44.5-Skin of trunk	8720-8799: nevi and melanomas
1	C44.4-Skin of scalp and neck	8720-8799: nevi and melanomas
2	C44.5-Skin of trunk	8720-8799: nevi and melanomas
1	C44.4-Skin of scalp and neck	8720-8799: nevi and melanomas
2	C44.5-Skin of trunk	8720-8799: nevi and melanomas
2	C44.5-Skin of trunk	8720-8799: nevi and melanomas
4	C44.7-Skin of lower limb and hip	8720-8799: nevi and melanomas
2	C44.5-Skin of trunk	8720-8799: nevi and melanomas
2	C44.5-Skin of trunk	8720-8799: nevi and melanomas
4	C44.7-Skin of lower limb and hip	8720-8799: nevi and melanomas
2	C44.5-Skin of trunk	8720-8799: nevi and melanomas
1	C44.4-Skin of scalp and neck	8720-8799: nevi and melanomas
1	C44.4-Skin of scalp and neck	8720-8799: nevi and melanomas
2	C44.5-Skin of trunk	8720-8799: nevi and melanomas
4	C44.7-Skin of lower limb and hip	8720-8799: nevi and melanomas
1	C44.4-Skin of scalp and neck	8720-8799: nevi and melanomas
2	C44.5-Skin of trunk	8720-8799: nevi and melanomas
4	C44.7-Skin of lower limb and hip	8720-8799: nevi and melanomas
3	C44.6-Skin of upper limb and shoulder	8720-8799: nevi and melanomas
3	C44.6-Skin of upper limb and shoulder	8720-8799: nevi and melanomas
4	C44.7-Skin of lower limb and hip	8720-8799: nevi and melanomas
2	C44.5-Skin of trunk	8720-8799: nevi and melanomas
1	C44.4-Skin of scalp and neck	8720-8799: nevi and melanomas
2	C44.5-Skin of trunk	8720-8799: nevi and melanomas
3	C44.6-Skin of upper limb and shoulder	8720-8799: nevi and melanomas
2	C44.5-Skin of trunk	8720-8799: nevi and melanomas
1	C44.3-Skin other/unspec parts of face	8720-8799: nevi and melanomas
3	C44.6-Skin of upper limb and shoulder	8720-8799: nevi and melanomas
4	C44.7-Skin of lower limb and hip	8720-8799: nevi and melanomas
1	C44.3-Skin other/unspec parts of face	8720-8799: nevi and melanomas
4	C44.7-Skin of lower limb and hip	8720-8799: nevi and melanomas
2	C44.5-Skin of trunk	8720-8799: nevi and melanomas
3	C44.6-Skin of upper limb and shoulder	8720-8799: nevi and melanomas
1	C44.4-Skin of scalp and neck	8720-8799: nevi and melanomas
1	C44.3-Skin other/unspec parts of face	8720-8799: nevi and melanomas
1	C44.4-Skin of scalp and neck	8720-8799: nevi and melanomas
4	C44.7-Skin of lower limb and hip	8720-8799: nevi and melanomas
4	C44.7-Skin of lower limb and hip	8720-8799: nevi and melanomas
2	C44.5-Skin of trunk	8720-8799: nevi and melanomas
4	C44.7-Skin of lower limb and hip	8720-8799: nevi and melanomas
3	C44.6-Skin of upper limb and shoulder	8720-8799: nevi and melanomas
3	C44.6-Skin of upper limb and shoulder	8720-8799: nevi and melanomas
1	C44.3-Skin other/unspec parts of face	8720-8799: nevi and melanomas
2	C44.5-Skin of trunk	8720-8799: nevi and melanomas
3	C44.6-Skin of upper limb and shoulder	8720-8799: nevi and melanomas
4	C44.7-Skin of lower limb and hip	8720-8799: nevi and melanomas
2	C44.5-Skin of trunk	8720-8799: nevi and melanomas
2	C44.5-Skin of trunk	8720-8799: nevi and melanomas
2	C44.5-Skin of trunk	8720-8799: nevi and melanomas
4	C44.7-Skin of lower limb and hip	8720-8799: nevi and melanomas
3	C44.6-Skin of upper limb and shoulder	8720-8799: nevi and melanomas
3	C44.6-Skin of upper limb and shoulder	8720-8799: nevi and melanomas
3	C44.6-Skin of upper limb and shoulder	8720-8799: nevi and melanomas
2	C44.5-Skin of trunk	8720-8799: nevi and melanomas
3	C44.6-Skin of upper limb and shoulder	8720-8799: nevi and melanomas
4	C44.7-Skin of lower limb and hip	8720-8799: nevi and melanomas
2	C44.5-Skin of trunk	8720-8799: nevi and melanomas
4	C44.7-Skin of lower limb and hip	8720-8799: nevi and melanomas
2	C44.5-Skin of trunk	8720-8799: nevi and melanomas
3	C44.6-Skin of upper limb and shoulder	8720-8799: nevi and melanomas
1	C44.3-Skin other/unspec parts of face	8720-8799: nevi and melanomas
4	C44.7-Skin of lower limb and hip	8720-8799: nevi and melanomas
4	C44.7-Skin of lower limb and hip	8720-8799: nevi and melanomas
3	C44.6-Skin of upper limb and shoulder	8720-8799: nevi and melanomas
2	C44.5-Skin of trunk	8720-8799: nevi and melanomas
3	C44.6-Skin of upper limb and shoulder	8720-8799: nevi and melanomas
3	C44.6-Skin of upper limb and shoulder	8720-8799: nevi and melanomas
2	C44.5-Skin of trunk	8720-8799: nevi and melanomas
2	C44.5-Skin of trunk	8720-8799: nevi and melanomas
2	C44.5-Skin of trunk	8720-8799: nevi and melanomas
2	C44.5-Skin of trunk	8720-8799: nevi and melanomas
3	C44.6-Skin of upper limb and shoulder	8720-8799: nevi and melanomas
1	C44.4-Skin of scalp and neck	8720-8799: nevi and melanomas
2	C44.5-Skin of trunk	8720-8799: nevi and melanomas
2	C44.5-Skin of trunk	8720-8799: nevi and melanomas
3	C44.6-Skin of upper limb and shoulder	8720-8799: nevi and melanomas
2	C44.5-Skin of trunk	8720-8799: nevi and melanomas
4	C44.7-Skin of lower limb and hip	8720-8799: nevi and melanomas
2	C44.5-Skin of trunk	8720-8799: nevi and melanomas
2	C44.5-Skin of trunk	8720-8799: nevi and melanomas
1	C44.3-Skin other/unspec parts of face	8720-8799: nevi and melanomas
1	C44.3-Skin other/unspec parts of face	8720-8799: nevi and melanomas
1	C44.4-Skin of scalp and neck	8720-8799: nevi and melanomas
3	C44.6-Skin of upper limb and shoulder	8720-8799: nevi and melanomas
1	C44.3-Skin other/unspec parts of face	8720-8799: nevi and melanomas
3	C44.6-Skin of upper limb and shoulder	8720-8799: nevi and melanomas
3	C44.6-Skin of upper limb and shoulder	8720-8799: nevi and melanomas
2	C44.5-Skin of trunk	8720-8799: nevi and melanomas
1	C44.3-Skin other/unspec parts of face	8720-8799: nevi and melanomas
2	C44.5-Skin of trunk	8720-8799: nevi and melanomas
2	C44.5-Skin of trunk	8720-8799: nevi and melanomas
3	C44.6-Skin of upper limb and shoulder	8720-8799: nevi and melanomas
1	C44.4-Skin of scalp and neck	8720-8799: nevi and melanomas
4	C44.7-Skin of lower limb and hip	8720-8799: nevi and melanomas
2	C44.5-Skin of trunk	8720-8799: nevi and melanomas
3	C44.6-Skin of upper limb and shoulder	8720-8799: nevi and melanomas
3	C44.6-Skin of upper limb and shoulder	8720-8799: nevi and melanomas
1	C44.4-Skin of scalp and neck	8720-8799: nevi and melanomas
3	C44.6-Skin of upper limb and shoulder	8720-8799: nevi and melanomas
2	C44.5-Skin of trunk	8720-8799: nevi and melanomas
2	C44.5-Skin of trunk	8720-8799: nevi and melanomas
2	C44.5-Skin of trunk	8720-8799: nevi and melanomas
4	C44.7-Skin of lower limb and hip	8720-8799: nevi and melanomas
2	C44.5-Skin of trunk	8720-8799: nevi and melanomas
1	C44.4-Skin of scalp and neck	8720-8799: nevi and melanomas
2	C44.5-Skin of trunk	8720-8799: nevi and melanomas
2	C44.5-Skin of trunk	8720-8799: nevi and melanomas
1	C44.4-Skin of scalp and neck	8720-8799: nevi and melanomas
2	C44.5-Skin of trunk	8720-8799: nevi and melanomas
4	C44.7-Skin of lower limb and hip	8720-8799: nevi and melanomas
3	C44.6-Skin of upper limb and shoulder	8720-8799: nevi and melanomas
4	C44.7-Skin of lower limb and hip	8720-8799: nevi and melanomas
2	C44.5-Skin of trunk	8720-8799: nevi and melanomas
3	C44.6-Skin of upper limb and shoulder	8720-8799: nevi and melanomas
4	C44.7-Skin of lower limb and hip	8720-8799: nevi and melanomas
3	C44.6-Skin of upper limb and shoulder	8720-8799: nevi and melanomas
2	C44.5-Skin of trunk	8720-8799: nevi and melanomas
3	C44.6-Skin of upper limb and shoulder	8720-8799: nevi and melanomas
4	C44.7-Skin of lower limb and hip	8720-8799: nevi and melanomas
1	C44.4-Skin of scalp and neck	8720-8799: nevi and melanomas
4	C44.7-Skin of lower limb and hip	8720-8799: nevi and melanomas
4	C44.7-Skin of lower limb and hip	8720-8799: nevi and melanomas
1	C44.4-Skin of scalp and neck	8720-8799: nevi and melanomas
2	C44.5-Skin of trunk	8720-8799: nevi and melanomas
3	C44.6-Skin of upper limb and shoulder	8720-8799: nevi and melanomas
4	C44.7-Skin of lower limb and hip	8720-8799: nevi and melanomas
4	C44.7-Skin of lower limb and hip	8720-8799: nevi and melanomas
3	C44.6-Skin of upper limb and shoulder	8720-8799: nevi and melanomas
2	C44.5-Skin of trunk	8720-8799: nevi and melanomas
2	C44.5-Skin of trunk	8720-8799: nevi and melanomas
3	C44.6-Skin of upper limb and shoulder	8720-8799: nevi and melanomas
2	C44.5-Skin of trunk	8720-8799: nevi and melanomas
5	C44.2-External ear	8720-8799: nevi and melanomas
2	C44.5-Skin of trunk	8720-8799: nevi and melanomas
2	C44.5-Skin of trunk	8720-8799: nevi and melanomas
2	C44.5-Skin of trunk	8720-8799: nevi and melanomas
3	C44.6-Skin of upper limb and shoulder	8720-8799: nevi and melanomas
2	C44.5-Skin of trunk	8720-8799: nevi and melanomas
4	C44.7-Skin of lower limb and hip	8720-8799: nevi and melanomas
2	C44.5-Skin of trunk	8720-8799: nevi and melanomas
4	C44.7-Skin of lower limb and hip	8720-8799: nevi and melanomas
1	C44.3-Skin other/unspec parts of face	8720-8799: nevi and melanomas
4	C44.7-Skin of lower limb and hip	8720-8799: nevi and melanomas
1	C44.3-Skin other/unspec parts of face	8720-8799: nevi and melanomas
2	C44.5-Skin of trunk	8720-8799: nevi and melanomas
3	C44.6-Skin of upper limb and shoulder	8720-8799: nevi and melanomas
3	C44.6-Skin of upper limb and shoulder	8720-8799: nevi and melanomas
2	C44.5-Skin of trunk	8720-8799: nevi and melanomas
2	C44.5-Skin of trunk	8720-8799: nevi and melanomas
2	C44.5-Skin of trunk	8720-8799: nevi and melanomas
2	C44.5-Skin of trunk	8720-8799: nevi and melanomas
2	C44.5-Skin of trunk	8720-8799: nevi and melanomas
1	C44.4-Skin of scalp and neck	8720-8799: nevi and melanomas
1	C44.4-Skin of scalp and neck	8720-8799: nevi and melanomas
1	C44.3-Skin other/unspec parts of face	8720-8799: nevi and melanomas
2	C44.5-Skin of trunk	8720-8799: nevi and melanomas
3	C44.6-Skin of upper limb and shoulder	8720-8799: nevi and melanomas
3	C44.6-Skin of upper limb and shoulder	8720-8799: nevi and melanomas
2	C44.5-Skin of trunk	8720-8799: nevi and melanomas
3	C44.6-Skin of upper limb and shoulder	8720-8799: nevi and melanomas
4	C44.7-Skin of lower limb and hip	8720-8799: nevi and melanomas
3	C44.6-Skin of upper limb and shoulder	8720-8799: nevi and melanomas
3	C44.6-Skin of upper limb and shoulder	8720-8799: nevi and melanomas
2	C44.5-Skin of trunk	8720-8799: nevi and melanomas
2	C44.5-Skin of trunk	8720-8799: nevi and melanomas
1	C44.3-Skin other/unspec parts of face	8720-8799: nevi and melanomas
3	C44.6-Skin of upper limb and shoulder	8720-8799: nevi and melanomas
4	C44.7-Skin of lower limb and hip	8720-8799: nevi and melanomas
2	C44.5-Skin of trunk	8720-8799: nevi and melanomas
4	C44.7-Skin of lower limb and hip	8720-8799: nevi and melanomas
2	C44.5-Skin of trunk	8720-8799: nevi and melanomas
4	C44.7-Skin of lower limb and hip	8720-8799: nevi and melanomas
3	C44.6-Skin of upper limb and shoulder	8720-8799: nevi and melanomas
1	C44.3-Skin other/unspec parts of face	8720-8799: nevi and melanomas
3	C44.6-Skin of upper limb and shoulder	8720-8799: nevi and melanomas
2	C44.5-Skin of trunk	8720-8799: nevi and melanomas
2	C44.5-Skin of trunk	8720-8799: nevi and melanomas
3	C44.6-Skin of upper limb and shoulder	8720-8799: nevi and melanomas
3	C44.6-Skin of upper limb and shoulder	8720-8799: nevi and melanomas
2	C44.5-Skin of trunk	8720-8799: nevi and melanomas
3	C44.6-Skin of upper limb and shoulder	8720-8799: nevi and melanomas
4	C44.7-Skin of lower limb and hip	8720-8799: nevi and melanomas
5	C44.2-External ear	8720-8799: nevi and melanomas
3	C44.6-Skin of upper limb and shoulder	8720-8799: nevi and melanomas
4	C44.7-Skin of lower limb and hip	8720-8799: nevi and melanomas
3	C44.6-Skin of upper limb and shoulder	8720-8799: nevi and melanomas
2	C44.5-Skin of trunk	8720-8799: nevi and melanomas
2	C44.5-Skin of trunk	8720-8799: nevi and melanomas
1	C44.3-Skin other/unspec parts of face	8720-8799: nevi and melanomas
3	C44.6-Skin of upper limb and shoulder	8720-8799: nevi and melanomas
1	C44.4-Skin of scalp and neck	8720-8799: nevi and melanomas
1	C44.4-Skin of scalp and neck	8720-8799: nevi and melanomas
2	C44.5-Skin of trunk	8720-8799: nevi and melanomas
4	C44.7-Skin of lower limb and hip	8720-8799: nevi and melanomas
4	C44.7-Skin of lower limb and hip	8720-8799: nevi and melanomas
2	C44.5-Skin of trunk	8720-8799: nevi and melanomas
2	C44.5-Skin of trunk	8720-8799: nevi and melanomas
4	C44.7-Skin of lower limb and hip	8720-8799: nevi and melanomas
3	C44.6-Skin of upper limb and shoulder	8720-8799: nevi and melanomas
2	C44.5-Skin of trunk	8720-8799: nevi and melanomas
3	C44.6-Skin of upper limb and shoulder	8720-8799: nevi and melanomas
3	C44.6-Skin of upper limb and shoulder	8720-8799: nevi and melanomas
4	C44.7-Skin of lower limb and hip	8720-8799: nevi and melanomas
2	C44.5-Skin of trunk	8720-8799: nevi and melanomas
2	C44.5-Skin of trunk	8720-8799: nevi and melanomas
4	C44.7-Skin of lower limb and hip	8720-8799: nevi and melanomas
3	C44.6-Skin of upper limb and shoulder	8720-8799: nevi and melanomas
2	C44.5-Skin of trunk	8720-8799: nevi and melanomas
3	C44.6-Skin of upper limb and shoulder	8720-8799: nevi and melanomas
1	C44.3-Skin other/unspec parts of face	8720-8799: nevi and melanomas
1	C44.4-Skin of scalp and neck	8720-8799: nevi and melanomas
2	C44.5-Skin of trunk	8720-8799: nevi and melanomas
4	C44.7-Skin of lower limb and hip	8720-8799: nevi and melanomas
2	C44.5-Skin of trunk	8720-8799: nevi and melanomas
2	C44.5-Skin of trunk	8720-8799: nevi and melanomas
3	C44.6-Skin of upper limb and shoulder	8720-8799: nevi and melanomas
2	C44.5-Skin of trunk	8720-8799: nevi and melanomas
2	C44.5-Skin of trunk	8720-8799: nevi and melanomas
3	C44.6-Skin of upper limb and shoulder	8720-8799: nevi and melanomas
3	C44.6-Skin of upper limb and shoulder	8720-8799: nevi and melanomas
2	C44.5-Skin of trunk	8720-8799: nevi and melanomas
3	C44.6-Skin of upper limb and shoulder	8720-8799: nevi and melanomas
4	C44.7-Skin of lower limb and hip	8720-8799: nevi and melanomas
2	C44.5-Skin of trunk	8720-8799: nevi and melanomas
2	C44.5-Skin of trunk	8720-8799: nevi and melanomas
1	C44.3-Skin other/unspec parts of face	8720-8799: nevi and melanomas
3	C44.6-Skin of upper limb and shoulder	8720-8799: nevi and melanomas
1	C44.3-Skin other/unspec parts of face	8720-8799: nevi and melanomas
2	C44.5-Skin of trunk	8720-8799: nevi and melanomas
4	C44.7-Skin of lower limb and hip	8720-8799: nevi and melanomas
3	C44.6-Skin of upper limb and shoulder	8720-8799: nevi and melanomas
2	C44.5-Skin of trunk	8720-8799: nevi and melanomas
2	C44.5-Skin of trunk	8720-8799: nevi and melanomas
1	C44.4-Skin of scalp and neck	8720-8799: nevi and melanomas
2	C44.5-Skin of trunk	8720-8799: nevi and melanomas
4	C44.7-Skin of lower limb and hip	8720-8799: nevi and melanomas
1	C44.4-Skin of scalp and neck	8720-8799: nevi and melanomas
3	C44.6-Skin of upper limb and shoulder	8720-8799: nevi and melanomas
4	C44.7-Skin of lower limb and hip	8720-8799: nevi and melanomas
3	C44.6-Skin of upper limb and shoulder	8720-8799: nevi and melanomas
4	C44.7-Skin of lower limb and hip	8720-8799: nevi and melanomas
4	C44.7-Skin of lower limb and hip	8720-8799: nevi and melanomas
4	C44.7-Skin of lower limb and hip	8720-8799: nevi and melanomas
5	C44.2-External ear	8720-8799: nevi and melanomas
2	C44.5-Skin of trunk	8720-8799: nevi and melanomas
1	C44.4-Skin of scalp and neck	8720-8799: nevi and melanomas
4	C44.7-Skin of lower limb and hip	8720-8799: nevi and melanomas
2	C44.5-Skin of trunk	8720-8799: nevi and melanomas
2	C44.5-Skin of trunk	8720-8799: nevi and melanomas
1	C44.4-Skin of scalp and neck	8720-8799: nevi and melanomas
1	C44.3-Skin other/unspec parts of face	8720-8799: nevi and melanomas
2	C44.5-Skin of trunk	8720-8799: nevi and melanomas
4	C44.7-Skin of lower limb and hip	8720-8799: nevi and melanomas
4	C44.7-Skin of lower limb and hip	8720-8799: nevi and melanomas
2	C44.5-Skin of trunk	8720-8799: nevi and melanomas
2	C44.5-Skin of trunk	8720-8799: nevi and melanomas
2	C44.5-Skin of trunk	8720-8799: nevi and melanomas
4	C44.7-Skin of lower limb and hip	8720-8799: nevi and melanomas
3	C44.6-Skin of upper limb and shoulder	8720-8799: nevi and melanomas
3	C44.6-Skin of upper limb and shoulder	8720-8799: nevi and melanomas
2	C44.5-Skin of trunk	8720-8799: nevi and melanomas
2	C44.5-Skin of trunk	8720-8799: nevi and melanomas
4	C44.7-Skin of lower limb and hip	8720-8799: nevi and melanomas
1	C44.4-Skin of scalp and neck	8720-8799: nevi and melanomas
2	C44.5-Skin of trunk	8720-8799: nevi and melanomas
5	C44.9-Skin, NOS	8720-8799: nevi and melanomas
1	C44.4-Skin of scalp and neck	8720-8799: nevi and melanomas
3	C44.6-Skin of upper limb and shoulder	8720-8799: nevi and melanomas
2	C44.5-Skin of trunk	8720-8799: nevi and melanomas
1	C44.4-Skin of scalp and neck	8720-8799: nevi and melanomas
1	C44.3-Skin other/unspec parts of face	8720-8799: nevi and melanomas
3	C44.6-Skin of upper limb and shoulder	8720-8799: nevi and melanomas
5	C44.2-External ear	8720-8799: nevi and melanomas
2	C44.5-Skin of trunk	8720-8799: nevi and melanomas
2	C44.5-Skin of trunk	8720-8799: nevi and melanomas
4	C44.7-Skin of lower limb and hip	8720-8799: nevi and melanomas
3	C44.6-Skin of upper limb and shoulder	8720-8799: nevi and melanomas
1	C44.4-Skin of scalp and neck	8720-8799: nevi and melanomas
4	C44.7-Skin of lower limb and hip	8720-8799: nevi and melanomas
2	C44.5-Skin of trunk	8720-8799: nevi and melanomas
2	C44.5-Skin of trunk	8720-8799: nevi and melanomas
1	C44.4-Skin of scalp and neck	8720-8799: nevi and melanomas
3	C44.6-Skin of upper limb and shoulder	8720-8799: nevi and melanomas
2	C44.5-Skin of trunk	8720-8799: nevi and melanomas
1	C44.3-Skin other/unspec parts of face	8720-8799: nevi and melanomas
3	C44.6-Skin of upper limb and shoulder	8720-8799: nevi and melanomas
4	C44.7-Skin of lower limb and hip	8720-8799: nevi and melanomas
4	C44.7-Skin of lower limb and hip	8720-8799: nevi and melanomas
1	C44.4-Skin of scalp and neck	8720-8799: nevi and melanomas
2	C44.5-Skin of trunk	8720-8799: nevi and melanomas
4	C44.7-Skin of lower limb and hip	8720-8799: nevi and melanomas
1	C44.3-Skin other/unspec parts of face	8720-8799: nevi and melanomas
2	C44.5-Skin of trunk	8720-8799: nevi and melanomas
2	C44.5-Skin of trunk	8720-8799: nevi and melanomas
3	C44.6-Skin of upper limb and shoulder	8720-8799: nevi and melanomas
4	C44.7-Skin of lower limb and hip	8720-8799: nevi and melanomas
1	C44.4-Skin of scalp and neck	8720-8799: nevi and melanomas
2	C44.5-Skin of trunk	8720-8799: nevi and melanomas
1	C44.3-Skin other/unspec parts of face	8720-8799: nevi and melanomas
3	C44.6-Skin of upper limb and shoulder	8720-8799: nevi and melanomas
4	C44.7-Skin of lower limb and hip	8720-8799: nevi and melanomas
2	C44.5-Skin of trunk	8720-8799: nevi and melanomas
1	C44.3-Skin other/unspec parts of face	8720-8799: nevi and melanomas
2	C44.5-Skin of trunk	8720-8799: nevi and melanomas
1	C44.3-Skin other/unspec parts of face	8720-8799: nevi and melanomas
4	C44.7-Skin of lower limb and hip	8720-8799: nevi and melanomas
2	C44.5-Skin of trunk	8720-8799: nevi and melanomas
4	C44.7-Skin of lower limb and hip	8720-8799: nevi and melanomas
4	C44.7-Skin of lower limb and hip	8720-8799: nevi and melanomas
5	C44.2-External ear	8720-8799: nevi and melanomas
3	C44.6-Skin of upper limb and shoulder	8720-8799: nevi and melanomas
2	C44.5-Skin of trunk	8720-8799: nevi and melanomas
1	C44.4-Skin of scalp and neck	8720-8799: nevi and melanomas
5	C44.2-External ear	8720-8799: nevi and melanomas
2	C44.5-Skin of trunk	8720-8799: nevi and melanomas
1	C44.3-Skin other/unspec parts of face	8720-8799: nevi and melanomas
3	C44.6-Skin of upper limb and shoulder	8720-8799: nevi and melanomas
2	C44.5-Skin of trunk	8720-8799: nevi and melanomas
2	C44.5-Skin of trunk	8720-8799: nevi and melanomas
3	C44.6-Skin of upper limb and shoulder	8720-8799: nevi and melanomas
1	C44.4-Skin of scalp and neck	8720-8799: nevi and melanomas
2	C44.5-Skin of trunk	8720-8799: nevi and melanomas
1	C44.4-Skin of scalp and neck	8720-8799: nevi and melanomas
1	C44.4-Skin of scalp and neck	8720-8799: nevi and melanomas
4	C44.7-Skin of lower limb and hip	8720-8799: nevi and melanomas
1	C44.3-Skin other/unspec parts of face	8720-8799: nevi and melanomas
3	C44.6-Skin of upper limb and shoulder	8720-8799: nevi and melanomas
2	C44.5-Skin of trunk	8720-8799: nevi and melanomas
2	C44.5-Skin of trunk	8720-8799: nevi and melanomas
1	C44.3-Skin other/unspec parts of face	8720-8799: nevi and melanomas
4	C44.7-Skin of lower limb and hip	8720-8799: nevi and melanomas
3	C44.6-Skin of upper limb and shoulder	8720-8799: nevi and melanomas
4	C44.7-Skin of lower limb and hip	8720-8799: nevi and melanomas
2	C44.5-Skin of trunk	8720-8799: nevi and melanomas
4	C44.7-Skin of lower limb and hip	8720-8799: nevi and melanomas
1	C44.3-Skin other/unspec parts of face	8720-8799: nevi and melanomas
4	C44.7-Skin of lower limb and hip	8720-8799: nevi and melanomas
1	C44.3-Skin other/unspec parts of face	8720-8799: nevi and melanomas
4	C44.7-Skin of lower limb and hip	8720-8799: nevi and melanomas
1	C44.3-Skin other/unspec parts of face	8720-8799: nevi and melanomas
2	C44.5-Skin of trunk	8720-8799: nevi and melanomas
2	C44.5-Skin of trunk	8720-8799: nevi and melanomas
2	C44.5-Skin of trunk	8720-8799: nevi and melanomas
2	C44.5-Skin of trunk	8720-8799: nevi and melanomas
3	C44.6-Skin of upper limb and shoulder	8720-8799: nevi and melanomas
4	C44.7-Skin of lower limb and hip	8720-8799: nevi and melanomas
5	C44.2-External ear	8720-8799: nevi and melanomas
1	C44.4-Skin of scalp and neck	8720-8799: nevi and melanomas
2	C44.5-Skin of trunk	8720-8799: nevi and melanomas
3	C44.6-Skin of upper limb and shoulder	8720-8799: nevi and melanomas
3	C44.6-Skin of upper limb and shoulder	8720-8799: nevi and melanomas
4	C44.7-Skin of lower limb and hip	8720-8799: nevi and melanomas
1	C44.4-Skin of scalp and neck	8720-8799: nevi and melanomas
4	C44.7-Skin of lower limb and hip	8720-8799: nevi and melanomas
2	C44.5-Skin of trunk	8720-8799: nevi and melanomas
2	C44.5-Skin of trunk	8720-8799: nevi and melanomas
2	C44.5-Skin of trunk	8720-8799: nevi and melanomas
4	C44.7-Skin of lower limb and hip	8720-8799: nevi and melanomas
1	C44.3-Skin other/unspec parts of face	8720-8799: nevi and melanomas
3	C44.6-Skin of upper limb and shoulder	8720-8799: nevi and melanomas
2	C44.5-Skin of trunk	8720-8799: nevi and melanomas
2	C44.5-Skin of trunk	8720-8799: nevi and melanomas
4	C44.7-Skin of lower limb and hip	8720-8799: nevi and melanomas
2	C44.5-Skin of trunk	8720-8799: nevi and melanomas
1	C44.4-Skin of scalp and neck	8720-8799: nevi and melanomas
1	C44.4-Skin of scalp and neck	8720-8799: nevi and melanomas
4	C44.7-Skin of lower limb and hip	8720-8799: nevi and melanomas
4	C44.7-Skin of lower limb and hip	8720-8799: nevi and melanomas
2	C44.5-Skin of trunk	8720-8799: nevi and melanomas
3	C44.6-Skin of upper limb and shoulder	8720-8799: nevi and melanomas
4	C44.7-Skin of lower limb and hip	8720-8799: nevi and melanomas
3	C44.6-Skin of upper limb and shoulder	8720-8799: nevi and melanomas
4	C44.7-Skin of lower limb and hip	8720-8799: nevi and melanomas
2	C44.5-Skin of trunk	8720-8799: nevi and melanomas
4	C44.7-Skin of lower limb and hip	8720-8799: nevi and melanomas
4	C44.7-Skin of lower limb and hip	8720-8799: nevi and melanomas
4	C44.7-Skin of lower limb and hip	8720-8799: nevi and melanomas
4	C44.7-Skin of lower limb and hip	8720-8799: nevi and melanomas
3	C44.6-Skin of upper limb and shoulder	8720-8799: nevi and melanomas
4	C44.7-Skin of lower limb and hip	8720-8799: nevi and melanomas
2	C44.5-Skin of trunk	8720-8799: nevi and melanomas
4	C44.7-Skin of lower limb and hip	8720-8799: nevi and melanomas
2	C44.5-Skin of trunk	8720-8799: nevi and melanomas
4	C44.7-Skin of lower limb and hip	8720-8799: nevi and melanomas
2	C44.5-Skin of trunk	8720-8799: nevi and melanomas
2	C44.5-Skin of trunk	8720-8799: nevi and melanomas
4	C44.7-Skin of lower limb and hip	8720-8799: nevi and melanomas
5	C44.2-External ear	8720-8799: nevi and melanomas
3	C44.6-Skin of upper limb and shoulder	8720-8799: nevi and melanomas
2	C44.5-Skin of trunk	8720-8799: nevi and melanomas
1	C44.3-Skin other/unspec parts of face	8720-8799: nevi and melanomas
1	C44.3-Skin other/unspec parts of face	8720-8799: nevi and melanomas
2	C44.5-Skin of trunk	8720-8799: nevi and melanomas
4	C44.7-Skin of lower limb and hip	8720-8799: nevi and melanomas
1	C44.4-Skin of scalp and neck	8720-8799: nevi and melanomas
4	C44.7-Skin of lower limb and hip	8720-8799: nevi and melanomas
3	C44.6-Skin of upper limb and shoulder	8720-8799: nevi and melanomas
4	C44.7-Skin of lower limb and hip	8720-8799: nevi and melanomas
3	C44.6-Skin of upper limb and shoulder	8720-8799: nevi and melanomas
1	C44.4-Skin of scalp and neck	8720-8799: nevi and melanomas
1	C44.4-Skin of scalp and neck	8720-8799: nevi and melanomas
2	C44.5-Skin of trunk	8720-8799: nevi and melanomas
3	C44.6-Skin of upper limb and shoulder	8720-8799: nevi and melanomas
4	C44.7-Skin of lower limb and hip	8720-8799: nevi and melanomas
1	C44.4-Skin of scalp and neck	8720-8799: nevi and melanomas
4	C44.7-Skin of lower limb and hip	8720-8799: nevi and melanomas
3	C44.6-Skin of upper limb and shoulder	8720-8799: nevi and melanomas
4	C44.7-Skin of lower limb and hip	8720-8799: nevi and melanomas
2	C44.5-Skin of trunk	8720-8799: nevi and melanomas
2	C44.5-Skin of trunk	8720-8799: nevi and melanomas
2	C44.5-Skin of trunk	8720-8799: nevi and melanomas
2	C44.5-Skin of trunk	8720-8799: nevi and melanomas
3	C44.6-Skin of upper limb and shoulder	8720-8799: nevi and melanomas
1	C44.4-Skin of scalp and neck	8720-8799: nevi and melanomas
2	C44.5-Skin of trunk	8720-8799: nevi and melanomas
4	C44.7-Skin of lower limb and hip	8720-8799: nevi and melanomas
3	C44.6-Skin of upper limb and shoulder	8720-8799: nevi and melanomas
4	C44.7-Skin of lower limb and hip	8720-8799: nevi and melanomas
1	C44.4-Skin of scalp and neck	8720-8799: nevi and melanomas
2	C44.5-Skin of trunk	8720-8799: nevi and melanomas
4	C44.7-Skin of lower limb and hip	8720-8799: nevi and melanomas
3	C44.6-Skin of upper limb and shoulder	8720-8799: nevi and melanomas
4	C44.7-Skin of lower limb and hip	8720-8799: nevi and melanomas
1	C44.3-Skin other/unspec parts of face	8720-8799: nevi and melanomas
3	C44.6-Skin of upper limb and shoulder	8720-8799: nevi and melanomas
2	C44.5-Skin of trunk	8720-8799: nevi and melanomas
1	C44.4-Skin of scalp and neck	8720-8799: nevi and melanomas
3	C44.6-Skin of upper limb and shoulder	8720-8799: nevi and melanomas
4	C44.7-Skin of lower limb and hip	8720-8799: nevi and melanomas
2	C44.5-Skin of trunk	8720-8799: nevi and melanomas
3	C44.6-Skin of upper limb and shoulder	8720-8799: nevi and melanomas
3	C44.6-Skin of upper limb and shoulder	8720-8799: nevi and melanomas
1	C44.4-Skin of scalp and neck	8720-8799: nevi and melanomas
2	C44.5-Skin of trunk	8720-8799: nevi and melanomas
5	C44.2-External ear	8720-8799: nevi and melanomas
1	C44.4-Skin of scalp and neck	8720-8799: nevi and melanomas
3	C44.6-Skin of upper limb and shoulder	8720-8799: nevi and melanomas
3	C44.6-Skin of upper limb and shoulder	8720-8799: nevi and melanomas
3	C44.6-Skin of upper limb and shoulder	8720-8799: nevi and melanomas
4	C44.7-Skin of lower limb and hip	8720-8799: nevi and melanomas
2	C44.5-Skin of trunk	8720-8799: nevi and melanomas
1	C44.4-Skin of scalp and neck	8720-8799: nevi and melanomas
4	C44.7-Skin of lower limb and hip	8720-8799: nevi and melanomas
4	C44.7-Skin of lower limb and hip	8720-8799: nevi and melanomas
3	C44.6-Skin of upper limb and shoulder	8720-8799: nevi and melanomas
2	C44.5-Skin of trunk	8720-8799: nevi and melanomas
2	C44.5-Skin of trunk	8720-8799: nevi and melanomas
1	C44.3-Skin other/unspec parts of face	8720-8799: nevi and melanomas
2	C44.5-Skin of trunk	8720-8799: nevi and melanomas
2	C44.5-Skin of trunk	8720-8799: nevi and melanomas
4	C44.7-Skin of lower limb and hip	8720-8799: nevi and melanomas
1	C44.3-Skin other/unspec parts of face	8720-8799: nevi and melanomas
3	C44.6-Skin of upper limb and shoulder	8720-8799: nevi and melanomas
1	C44.3-Skin other/unspec parts of face	8720-8799: nevi and melanomas
1	C44.4-Skin of scalp and neck	8720-8799: nevi and melanomas
2	C44.5-Skin of trunk	8720-8799: nevi and melanomas
3	C44.6-Skin of upper limb and shoulder	8720-8799: nevi and melanomas
4	C44.7-Skin of lower limb and hip	8720-8799: nevi and melanomas
4	C44.7-Skin of lower limb and hip	8720-8799: nevi and melanomas
3	C44.6-Skin of upper limb and shoulder	8720-8799: nevi and melanomas
2	C44.5-Skin of trunk	8720-8799: nevi and melanomas
3	C44.6-Skin of upper limb and shoulder	8720-8799: nevi and melanomas
2	C44.5-Skin of trunk	8720-8799: nevi and melanomas
4	C44.7-Skin of lower limb and hip	8720-8799: nevi and melanomas
3	C44.6-Skin of upper limb and shoulder	8720-8799: nevi and melanomas
2	C44.5-Skin of trunk	8720-8799: nevi and melanomas
4	C44.7-Skin of lower limb and hip	8720-8799: nevi and melanomas
3	C44.6-Skin of upper limb and shoulder	8720-8799: nevi and melanomas
4	C44.7-Skin of lower limb and hip	8720-8799: nevi and melanomas
2	C44.5-Skin of trunk	8720-8799: nevi and melanomas
4	C44.7-Skin of lower limb and hip	8720-8799: nevi and melanomas
2	C44.5-Skin of trunk	8720-8799: nevi and melanomas
3	C44.6-Skin of upper limb and shoulder	8720-8799: nevi and melanomas
1	C44.4-Skin of scalp and neck	8720-8799: nevi and melanomas
2	C44.5-Skin of trunk	8720-8799: nevi and melanomas
2	C44.5-Skin of trunk	8720-8799: nevi and melanomas
4	C44.7-Skin of lower limb and hip	8720-8799: nevi and melanomas
4	C44.7-Skin of lower limb and hip	8720-8799: nevi and melanomas
1	C44.3-Skin other/unspec parts of face	8720-8799: nevi and melanomas
3	C44.6-Skin of upper limb and shoulder	8720-8799: nevi and melanomas
2	C44.5-Skin of trunk	8720-8799: nevi and melanomas
4	C44.7-Skin of lower limb and hip	8720-8799: nevi and melanomas
3	C44.6-Skin of upper limb and shoulder	8720-8799: nevi and melanomas
2	C44.5-Skin of trunk	8720-8799: nevi and melanomas
4	C44.7-Skin of lower limb and hip	8720-8799: nevi and melanomas
4	C44.7-Skin of lower limb and hip	8720-8799: nevi and melanomas
4	C44.7-Skin of lower limb and hip	8720-8799: nevi and melanomas
3	C44.6-Skin of upper limb and shoulder	8720-8799: nevi and melanomas
4	C44.7-Skin of lower limb and hip	8720-8799: nevi and melanomas
3	C44.6-Skin of upper limb and shoulder	8720-8799: nevi and melanomas
2	C44.5-Skin of trunk	8720-8799: nevi and melanomas
4	C44.7-Skin of lower limb and hip	8720-8799: nevi and melanomas
3	C44.6-Skin of upper limb and shoulder	8720-8799: nevi and melanomas
2	C44.5-Skin of trunk	8720-8799: nevi and melanomas
3	C44.6-Skin of upper limb and shoulder	8720-8799: nevi and melanomas
2	C44.5-Skin of trunk	8720-8799: nevi and melanomas
1	C44.4-Skin of scalp and neck	8720-8799: nevi and melanomas
2	C44.5-Skin of trunk	8720-8799: nevi and melanomas
3	C44.6-Skin of upper limb and shoulder	8720-8799: nevi and melanomas
1	C44.4-Skin of scalp and neck	8720-8799: nevi and melanomas
3	C44.6-Skin of upper limb and shoulder	8720-8799: nevi and melanomas
3	C44.6-Skin of upper limb and shoulder	8720-8799: nevi and melanomas
2	C44.5-Skin of trunk	8720-8799: nevi and melanomas
4	C44.7-Skin of lower limb and hip	8720-8799: nevi and melanomas
2	C44.5-Skin of trunk	8720-8799: nevi and melanomas
4	C44.7-Skin of lower limb and hip	8720-8799: nevi and melanomas
2	C44.5-Skin of trunk	8720-8799: nevi and melanomas
4	C44.7-Skin of lower limb and hip	8720-8799: nevi and melanomas
4	C44.7-Skin of lower limb and hip	8720-8799: nevi and melanomas
4	C44.7-Skin of lower limb and hip	8720-8799: nevi and melanomas
4	C44.7-Skin of lower limb and hip	8720-8799: nevi and melanomas
2	C44.5-Skin of trunk	8720-8799: nevi and melanomas
1	C44.4-Skin of scalp and neck	8720-8799: nevi and melanomas
2	C44.5-Skin of trunk	8720-8799: nevi and melanomas
2	C44.5-Skin of trunk	8720-8799: nevi and melanomas
4	C44.7-Skin of lower limb and hip	8720-8799: nevi and melanomas
4	C44.7-Skin of lower limb and hip	8720-8799: nevi and melanomas
2	C44.5-Skin of trunk	8720-8799: nevi and melanomas
1	C44.4-Skin of scalp and neck	8720-8799: nevi and melanomas
3	C44.6-Skin of upper limb and shoulder	8720-8799: nevi and melanomas
4	C44.7-Skin of lower limb and hip	8720-8799: nevi and melanomas
3	C44.6-Skin of upper limb and shoulder	8720-8799: nevi and melanomas
2	C44.5-Skin of trunk	8720-8799: nevi and melanomas
3	C44.6-Skin of upper limb and shoulder	8720-8799: nevi and melanomas
3	C44.6-Skin of upper limb and shoulder	8720-8799: nevi and melanomas
4	C44.7-Skin of lower limb and hip	8720-8799: nevi and melanomas
1	C44.4-Skin of scalp and neck	8720-8799: nevi and melanomas
2	C44.5-Skin of trunk	8720-8799: nevi and melanomas
2	C44.5-Skin of trunk	8720-8799: nevi and melanomas
3	C44.6-Skin of upper limb and shoulder	8720-8799: nevi and melanomas
4	C44.7-Skin of lower limb and hip	8720-8799: nevi and melanomas
4	C44.7-Skin of lower limb and hip	8720-8799: nevi and melanomas
2	C44.5-Skin of trunk	8720-8799: nevi and melanomas
4	C44.7-Skin of lower limb and hip	8720-8799: nevi and melanomas
2	C44.5-Skin of trunk	8720-8799: nevi and melanomas
3	C44.6-Skin of upper limb and shoulder	8720-8799: nevi and melanomas
2	C44.5-Skin of trunk	8720-8799: nevi and melanomas
3	C44.6-Skin of upper limb and shoulder	8720-8799: nevi and melanomas
2	C44.5-Skin of trunk	8720-8799: nevi and melanomas
2	C44.5-Skin of trunk	8720-8799: nevi and melanomas
1	C44.4-Skin of scalp and neck	8720-8799: nevi and melanomas
3	C44.6-Skin of upper limb and shoulder	8720-8799: nevi and melanomas
3	C44.6-Skin of upper limb and shoulder	8720-8799: nevi and melanomas
3	C44.6-Skin of upper limb and shoulder	8720-8799: nevi and melanomas
1	C44.4-Skin of scalp and neck	8720-8799: nevi and melanomas
3	C44.6-Skin of upper limb and shoulder	8720-8799: nevi and melanomas
2	C44.5-Skin of trunk	8720-8799: nevi and melanomas
4	C44.7-Skin of lower limb and hip	8720-8799: nevi and melanomas
2	C44.5-Skin of trunk	8720-8799: nevi and melanomas
3	C44.6-Skin of upper limb and shoulder	8720-8799: nevi and melanomas
4	C44.7-Skin of lower limb and hip	8720-8799: nevi and melanomas
2	C44.5-Skin of trunk	8720-8799: nevi and melanomas
2	C44.5-Skin of trunk	8720-8799: nevi and melanomas
3	C44.6-Skin of upper limb and shoulder	8720-8799: nevi and melanomas
4	C44.7-Skin of lower limb and hip	8720-8799: nevi and melanomas
1	C44.4-Skin of scalp and neck	8720-8799: nevi and melanomas
4	C44.7-Skin of lower limb and hip	8720-8799: nevi and melanomas
3	C44.6-Skin of upper limb and shoulder	8720-8799: nevi and melanomas
5	C44.2-External ear	8720-8799: nevi and melanomas
2	C44.5-Skin of trunk	8720-8799: nevi and melanomas
4	C44.7-Skin of lower limb and hip	8720-8799: nevi and melanomas
4	C44.7-Skin of lower limb and hip	8720-8799: nevi and melanomas
4	C44.7-Skin of lower limb and hip	8720-8799: nevi and melanomas
2	C44.5-Skin of trunk	8720-8799: nevi and melanomas
3	C44.6-Skin of upper limb and shoulder	8720-8799: nevi and melanomas
4	C44.7-Skin of lower limb and hip	8720-8799: nevi and melanomas
4	C44.7-Skin of lower limb and hip	8720-8799: nevi and melanomas
3	C44.6-Skin of upper limb and shoulder	8720-8799: nevi and melanomas
4	C44.7-Skin of lower limb and hip	8720-8799: nevi and melanomas
4	C44.7-Skin of lower limb and hip	8720-8799: nevi and melanomas
2	C44.5-Skin of trunk	8720-8799: nevi and melanomas
3	C44.6-Skin of upper limb and shoulder	8720-8799: nevi and melanomas
2	C44.5-Skin of trunk	8720-8799: nevi and melanomas
2	C44.5-Skin of trunk	8720-8799: nevi and melanomas
3	C44.6-Skin of upper limb and shoulder	8720-8799: nevi and melanomas
1	C44.4-Skin of scalp and neck	8720-8799: nevi and melanomas
1	C44.4-Skin of scalp and neck	8720-8799: nevi and melanomas
1	C44.4-Skin of scalp and neck	8720-8799: nevi and melanomas
4	C44.7-Skin of lower limb and hip	8720-8799: nevi and melanomas
4	C44.7-Skin of lower limb and hip	8720-8799: nevi and melanomas
3	C44.6-Skin of upper limb and shoulder	8720-8799: nevi and melanomas
2	C44.5-Skin of trunk	8720-8799: nevi and melanomas
2	C44.5-Skin of trunk	8720-8799: nevi and melanomas
4	C44.7-Skin of lower limb and hip	8720-8799: nevi and melanomas
4	C44.7-Skin of lower limb and hip	8720-8799: nevi and melanomas
1	C44.3-Skin other/unspec parts of face	8720-8799: nevi and melanomas
4	C44.7-Skin of lower limb and hip	8720-8799: nevi and melanomas
1	C44.3-Skin other/unspec parts of face	8720-8799: nevi and melanomas
1	C44.3-Skin other/unspec parts of face	8720-8799: nevi and melanomas
2	C44.5-Skin of trunk	8720-8799: nevi and melanomas
4	C44.7-Skin of lower limb and hip	8720-8799: nevi and melanomas
1	C44.4-Skin of scalp and neck	8720-8799: nevi and melanomas
4	C44.7-Skin of lower limb and hip	8720-8799: nevi and melanomas
1	C44.3-Skin other/unspec parts of face	8720-8799: nevi and melanomas
3	C44.6-Skin of upper limb and shoulder	8720-8799: nevi and melanomas
3	C44.6-Skin of upper limb and shoulder	8720-8799: nevi and melanomas
2	C44.5-Skin of trunk	8720-8799: nevi and melanomas
3	C44.6-Skin of upper limb and shoulder	8720-8799: nevi and melanomas
2	C44.5-Skin of trunk	8720-8799: nevi and melanomas
1	C44.4-Skin of scalp and neck	8720-8799: nevi and melanomas
3	C44.6-Skin of upper limb and shoulder	8720-8799: nevi and melanomas
4	C44.7-Skin of lower limb and hip	8720-8799: nevi and melanomas
2	C44.5-Skin of trunk	8720-8799: nevi and melanomas
3	C44.6-Skin of upper limb and shoulder	8720-8799: nevi and melanomas
3	C44.6-Skin of upper limb and shoulder	8720-8799: nevi and melanomas
2	C44.5-Skin of trunk	8720-8799: nevi and melanomas
4	C44.7-Skin of lower limb and hip	8720-8799: nevi and melanomas
1	C44.3-Skin other/unspec parts of face	8720-8799: nevi and melanomas
3	C44.6-Skin of upper limb and shoulder	8720-8799: nevi and melanomas
4	C44.7-Skin of lower limb and hip	8720-8799: nevi and melanomas
2	C44.5-Skin of trunk	8720-8799: nevi and melanomas
2	C44.5-Skin of trunk	8720-8799: nevi and melanomas
4	C44.7-Skin of lower limb and hip	8720-8799: nevi and melanomas
2	C44.5-Skin of trunk	8720-8799: nevi and melanomas
2	C44.5-Skin of trunk	8720-8799: nevi and melanomas
2	C44.5-Skin of trunk	8720-8799: nevi and melanomas
2	C44.5-Skin of trunk	8720-8799: nevi and melanomas
2	C44.5-Skin of trunk	8720-8799: nevi and melanomas
2	C44.5-Skin of trunk	8720-8799: nevi and melanomas
2	C44.5-Skin of trunk	8720-8799: nevi and melanomas
3	C44.6-Skin of upper limb and shoulder	8720-8799: nevi and melanomas
3	C44.6-Skin of upper limb and shoulder	8720-8799: nevi and melanomas
2	C44.5-Skin of trunk	8720-8799: nevi and melanomas
2	C44.5-Skin of trunk	8720-8799: nevi and melanomas
3	C44.6-Skin of upper limb and shoulder	8720-8799: nevi and melanomas
1	C44.4-Skin of scalp and neck	8720-8799: nevi and melanomas
4	C44.7-Skin of lower limb and hip	8720-8799: nevi and melanomas
4	C44.7-Skin of lower limb and hip	8720-8799: nevi and melanomas
4	C44.7-Skin of lower limb and hip	8720-8799: nevi and melanomas
2	C44.5-Skin of trunk	8720-8799: nevi and melanomas
1	C44.4-Skin of scalp and neck	8720-8799: nevi and melanomas
2	C44.5-Skin of trunk	8720-8799: nevi and melanomas
2	C44.5-Skin of trunk	8720-8799: nevi and melanomas
5	C44.2-External ear	8720-8799: nevi and melanomas
4	C44.7-Skin of lower limb and hip	8720-8799: nevi and melanomas
2	C44.5-Skin of trunk	8720-8799: nevi and melanomas
3	C44.6-Skin of upper limb and shoulder	8720-8799: nevi and melanomas
4	C44.7-Skin of lower limb and hip	8720-8799: nevi and melanomas
4	C44.7-Skin of lower limb and hip	8720-8799: nevi and melanomas
1	C44.4-Skin of scalp and neck	8720-8799: nevi and melanomas
4	C44.7-Skin of lower limb and hip	8720-8799: nevi and melanomas
4	C44.7-Skin of lower limb and hip	8720-8799: nevi and melanomas
2	C44.5-Skin of trunk	8720-8799: nevi and melanomas
2	C44.5-Skin of trunk	8720-8799: nevi and melanomas
3	C44.6-Skin of upper limb and shoulder	8720-8799: nevi and melanomas
3	C44.6-Skin of upper limb and shoulder	8720-8799: nevi and melanomas
2	C44.5-Skin of trunk	8720-8799: nevi and melanomas
2	C44.5-Skin of trunk	8720-8799: nevi and melanomas
3	C44.6-Skin of upper limb and shoulder	8720-8799: nevi and melanomas
3	C44.6-Skin of upper limb and shoulder	8720-8799: nevi and melanomas
2	C44.5-Skin of trunk	8720-8799: nevi and melanomas
4	C44.7-Skin of lower limb and hip	8720-8799: nevi and melanomas
2	C44.5-Skin of trunk	8720-8799: nevi and melanomas
2	C44.5-Skin of trunk	8720-8799: nevi and melanomas
3	C44.6-Skin of upper limb and shoulder	8720-8799: nevi and melanomas
4	C44.7-Skin of lower limb and hip	8720-8799: nevi and melanomas
4	C44.7-Skin of lower limb and hip	8720-8799: nevi and melanomas
1	C44.3-Skin other/unspec parts of face	8720-8799: nevi and melanomas
3	C44.6-Skin of upper limb and shoulder	8720-8799: nevi and melanomas
4	C44.7-Skin of lower limb and hip	8720-8799: nevi and melanomas
3	C44.6-Skin of upper limb and shoulder	8720-8799: nevi and melanomas
3	C44.6-Skin of upper limb and shoulder	8720-8799: nevi and melanomas
2	C44.5-Skin of trunk	8720-8799: nevi and melanomas
3	C44.6-Skin of upper limb and shoulder	8720-8799: nevi and melanomas
2	C44.5-Skin of trunk	8720-8799: nevi and melanomas
2	C44.5-Skin of trunk	8720-8799: nevi and melanomas
4	C44.7-Skin of lower limb and hip	8720-8799: nevi and melanomas
3	C44.6-Skin of upper limb and shoulder	8720-8799: nevi and melanomas
3	C44.6-Skin of upper limb and shoulder	8720-8799: nevi and melanomas
4	C44.7-Skin of lower limb and hip	8720-8799: nevi and melanomas
4	C44.7-Skin of lower limb and hip	8720-8799: nevi and melanomas
4	C44.7-Skin of lower limb and hip	8720-8799: nevi and melanomas
2	C44.5-Skin of trunk	8720-8799: nevi and melanomas
2	C44.5-Skin of trunk	8720-8799: nevi and melanomas
2	C44.5-Skin of trunk	8720-8799: nevi and melanomas
4	C44.7-Skin of lower limb and hip	8720-8799: nevi and melanomas
1	C44.4-Skin of scalp and neck	8720-8799: nevi and melanomas
2	C44.5-Skin of trunk	8720-8799: nevi and melanomas
3	C44.6-Skin of upper limb and shoulder	8720-8799: nevi and melanomas
2	C44.5-Skin of trunk	8720-8799: nevi and melanomas
3	C44.6-Skin of upper limb and shoulder	8720-8799: nevi and melanomas
4	C44.7-Skin of lower limb and hip	8720-8799: nevi and melanomas
2	C44.5-Skin of trunk	8720-8799: nevi and melanomas
4	C44.7-Skin of lower limb and hip	8720-8799: nevi and melanomas
4	C44.7-Skin of lower limb and hip	8720-8799: nevi and melanomas
1	C44.4-Skin of scalp and neck	8720-8799: nevi and melanomas
4	C44.7-Skin of lower limb and hip	8720-8799: nevi and melanomas
2	C44.5-Skin of trunk	8720-8799: nevi and melanomas
2	C44.5-Skin of trunk	8720-8799: nevi and melanomas
3	C44.6-Skin of upper limb and shoulder	8720-8799: nevi and melanomas
4	C44.7-Skin of lower limb and hip	8720-8799: nevi and melanomas
2	C44.5-Skin of trunk	8720-8799: nevi and melanomas
2	C44.5-Skin of trunk	8720-8799: nevi and melanomas
4	C44.7-Skin of lower limb and hip	8720-8799: nevi and melanomas
1	C44.4-Skin of scalp and neck	8720-8799: nevi and melanomas
1	C44.4-Skin of scalp and neck	8720-8799: nevi and melanomas
2	C44.5-Skin of trunk	8720-8799: nevi and melanomas
5	C44.2-External ear	8720-8799: nevi and melanomas
5	C44.2-External ear	8720-8799: nevi and melanomas
3	C44.6-Skin of upper limb and shoulder	8720-8799: nevi and melanomas
2	C44.5-Skin of trunk	8720-8799: nevi and melanomas
2	C44.5-Skin of trunk	8720-8799: nevi and melanomas
4	C44.7-Skin of lower limb and hip	8720-8799: nevi and melanomas
3	C44.6-Skin of upper limb and shoulder	8720-8799: nevi and melanomas
4	C44.7-Skin of lower limb and hip	8720-8799: nevi and melanomas
4	C44.7-Skin of lower limb and hip	8720-8799: nevi and melanomas
3	C44.6-Skin of upper limb and shoulder	8720-8799: nevi and melanomas
3	C44.6-Skin of upper limb and shoulder	8720-8799: nevi and melanomas
2	C44.5-Skin of trunk	8720-8799: nevi and melanomas
3	C44.6-Skin of upper limb and shoulder	8720-8799: nevi and melanomas
2	C44.5-Skin of trunk	8720-8799: nevi and melanomas
4	C44.7-Skin of lower limb and hip	8720-8799: nevi and melanomas
4	C44.7-Skin of lower limb and hip	8720-8799: nevi and melanomas
2	C44.5-Skin of trunk	8720-8799: nevi and melanomas
1	C44.3-Skin other/unspec parts of face	8720-8799: nevi and melanomas
2	C44.5-Skin of trunk	8720-8799: nevi and melanomas
1	C44.3-Skin other/unspec parts of face	8720-8799: nevi and melanomas
1	C44.4-Skin of scalp and neck	8720-8799: nevi and melanomas
3	C44.6-Skin of upper limb and shoulder	8720-8799: nevi and melanomas
3	C44.6-Skin of upper limb and shoulder	8720-8799: nevi and melanomas
1	C44.3-Skin other/unspec parts of face	8720-8799: nevi and melanomas
4	C44.7-Skin of lower limb and hip	8720-8799: nevi and melanomas
2	C44.5-Skin of trunk	8720-8799: nevi and melanomas
2	C44.5-Skin of trunk	8720-8799: nevi and melanomas
3	C44.6-Skin of upper limb and shoulder	8720-8799: nevi and melanomas
3	C44.6-Skin of upper limb and shoulder	8720-8799: nevi and melanomas
2	C44.5-Skin of trunk	8720-8799: nevi and melanomas
2	C44.5-Skin of trunk	8720-8799: nevi and melanomas
5	C44.1-Eyelid	8720-8799: nevi and melanomas
4	C44.7-Skin of lower limb and hip	8720-8799: nevi and melanomas
1	C44.3-Skin other/unspec parts of face	8720-8799: nevi and melanomas
3	C44.6-Skin of upper limb and shoulder	8720-8799: nevi and melanomas
1	C44.3-Skin other/unspec parts of face	8720-8799: nevi and melanomas
2	C44.5-Skin of trunk	8720-8799: nevi and melanomas
2	C44.5-Skin of trunk	8720-8799: nevi and melanomas
2	C44.5-Skin of trunk	8720-8799: nevi and melanomas
2	C44.5-Skin of trunk	8720-8799: nevi and melanomas
4	C44.7-Skin of lower limb and hip	8720-8799: nevi and melanomas
2	C44.5-Skin of trunk	8720-8799: nevi and melanomas
4	C44.7-Skin of lower limb and hip	8720-8799: nevi and melanomas
1	C44.3-Skin other/unspec parts of face	8720-8799: nevi and melanomas
2	C44.5-Skin of trunk	8720-8799: nevi and melanomas
4	C44.7-Skin of lower limb and hip	8720-8799: nevi and melanomas
1	C44.3-Skin other/unspec parts of face	8720-8799: nevi and melanomas
2	C44.5-Skin of trunk	8720-8799: nevi and melanomas
4	C44.7-Skin of lower limb and hip	8720-8799: nevi and melanomas
4	C44.7-Skin of lower limb and hip	8720-8799: nevi and melanomas
1	C44.4-Skin of scalp and neck	8720-8799: nevi and melanomas
2	C44.5-Skin of trunk	8720-8799: nevi and melanomas
4	C44.7-Skin of lower limb and hip	8720-8799: nevi and melanomas
1	C44.4-Skin of scalp and neck	8720-8799: nevi and melanomas
4	C44.7-Skin of lower limb and hip	8720-8799: nevi and melanomas
4	C44.7-Skin of lower limb and hip	8720-8799: nevi and melanomas
1	C44.4-Skin of scalp and neck	8720-8799: nevi and melanomas
1	C44.4-Skin of scalp and neck	8720-8799: nevi and melanomas
3	C44.6-Skin of upper limb and shoulder	8720-8799: nevi and melanomas
2	C44.5-Skin of trunk	8720-8799: nevi and melanomas
2	C44.5-Skin of trunk	8720-8799: nevi and melanomas
2	C44.5-Skin of trunk	8720-8799: nevi and melanomas
4	C44.7-Skin of lower limb and hip	8720-8799: nevi and melanomas
3	C44.6-Skin of upper limb and shoulder	8720-8799: nevi and melanomas
5	C44.2-External ear	8720-8799: nevi and melanomas
2	C44.5-Skin of trunk	8720-8799: nevi and melanomas
2	C44.5-Skin of trunk	8720-8799: nevi and melanomas
2	C44.5-Skin of trunk	8720-8799: nevi and melanomas
3	C44.6-Skin of upper limb and shoulder	8720-8799: nevi and melanomas
5	C44.2-External ear	8720-8799: nevi and melanomas
1	C44.3-Skin other/unspec parts of face	8720-8799: nevi and melanomas
1	C44.3-Skin other/unspec parts of face	8720-8799: nevi and melanomas
3	C44.6-Skin of upper limb and shoulder	8720-8799: nevi and melanomas
3	C44.6-Skin of upper limb and shoulder	8720-8799: nevi and melanomas
3	C44.6-Skin of upper limb and shoulder	8720-8799: nevi and melanomas
3	C44.6-Skin of upper limb and shoulder	8720-8799: nevi and melanomas
2	C44.5-Skin of trunk	8720-8799: nevi and melanomas
1	C44.3-Skin other/unspec parts of face	8720-8799: nevi and melanomas
3	C44.6-Skin of upper limb and shoulder	8720-8799: nevi and melanomas
1	C44.4-Skin of scalp and neck	8720-8799: nevi and melanomas
1	C44.4-Skin of scalp and neck	8720-8799: nevi and melanomas
4	C44.7-Skin of lower limb and hip	8720-8799: nevi and melanomas
1	C44.4-Skin of scalp and neck	8720-8799: nevi and melanomas
4	C44.7-Skin of lower limb and hip	8720-8799: nevi and melanomas
4	C44.7-Skin of lower limb and hip	8720-8799: nevi and melanomas
3	C44.6-Skin of upper limb and shoulder	8720-8799: nevi and melanomas
4	C44.7-Skin of lower limb and hip	8720-8799: nevi and melanomas
4	C44.7-Skin of lower limb and hip	8720-8799: nevi and melanomas
4	C44.7-Skin of lower limb and hip	8720-8799: nevi and melanomas
4	C44.7-Skin of lower limb and hip	8720-8799: nevi and melanomas
4	C44.7-Skin of lower limb and hip	8720-8799: nevi and melanomas
3	C44.6-Skin of upper limb and shoulder	8720-8799: nevi and melanomas
2	C44.5-Skin of trunk	8720-8799: nevi and melanomas
2	C44.5-Skin of trunk	8720-8799: nevi and melanomas
2	C44.5-Skin of trunk	8720-8799: nevi and melanomas
3	C44.6-Skin of upper limb and shoulder	8720-8799: nevi and melanomas
1	C44.3-Skin other/unspec parts of face	8720-8799: nevi and melanomas
4	C44.7-Skin of lower limb and hip	8720-8799: nevi and melanomas
2	C44.5-Skin of trunk	8720-8799: nevi and melanomas
2	C44.5-Skin of trunk	8720-8799: nevi and melanomas
4	C44.7-Skin of lower limb and hip	8720-8799: nevi and melanomas
3	C44.6-Skin of upper limb and shoulder	8720-8799: nevi and melanomas
2	C44.5-Skin of trunk	8720-8799: nevi and melanomas
2	C44.5-Skin of trunk	8720-8799: nevi and melanomas
1	C44.4-Skin of scalp and neck	8720-8799: nevi and melanomas
2	C44.5-Skin of trunk	8720-8799: nevi and melanomas
3	C44.6-Skin of upper limb and shoulder	8720-8799: nevi and melanomas
3	C44.6-Skin of upper limb and shoulder	8720-8799: nevi and melanomas
2	C44.5-Skin of trunk	8720-8799: nevi and melanomas
2	C44.5-Skin of trunk	8720-8799: nevi and melanomas
2	C44.5-Skin of trunk	8720-8799: nevi and melanomas
2	C44.5-Skin of trunk	8720-8799: nevi and melanomas
4	C44.7-Skin of lower limb and hip	8720-8799: nevi and melanomas
2	C44.5-Skin of trunk	8720-8799: nevi and melanomas
1	C44.4-Skin of scalp and neck	8720-8799: nevi and melanomas
4	C44.7-Skin of lower limb and hip	8720-8799: nevi and melanomas
2	C44.5-Skin of trunk	8720-8799: nevi and melanomas
3	C44.6-Skin of upper limb and shoulder	8720-8799: nevi and melanomas
3	C44.6-Skin of upper limb and shoulder	8720-8799: nevi and melanomas
2	C44.5-Skin of trunk	8720-8799: nevi and melanomas
4	C44.7-Skin of lower limb and hip	8720-8799: nevi and melanomas
4	C44.7-Skin of lower limb and hip	8720-8799: nevi and melanomas
3	C44.6-Skin of upper limb and shoulder	8720-8799: nevi and melanomas
3	C44.6-Skin of upper limb and shoulder	8720-8799: nevi and melanomas
3	C44.6-Skin of upper limb and shoulder	8720-8799: nevi and melanomas
4	C44.7-Skin of lower limb and hip	8720-8799: nevi and melanomas
1	C44.4-Skin of scalp and neck	8720-8799: nevi and melanomas
2	C44.5-Skin of trunk	8720-8799: nevi and melanomas
3	C44.6-Skin of upper limb and shoulder	8720-8799: nevi and melanomas
3	C44.6-Skin of upper limb and shoulder	8720-8799: nevi and melanomas
1	C44.4-Skin of scalp and neck	8720-8799: nevi and melanomas
2	C44.5-Skin of trunk	8720-8799: nevi and melanomas
2	C44.5-Skin of trunk	8720-8799: nevi and melanomas
3	C44.6-Skin of upper limb and shoulder	8720-8799: nevi and melanomas
3	C44.6-Skin of upper limb and shoulder	8720-8799: nevi and melanomas
3	C44.6-Skin of upper limb and shoulder	8720-8799: nevi and melanomas
3	C44.6-Skin of upper limb and shoulder	8720-8799: nevi and melanomas
4	C44.7-Skin of lower limb and hip	8720-8799: nevi and melanomas
2	C44.5-Skin of trunk	8720-8799: nevi and melanomas
3	C44.6-Skin of upper limb and shoulder	8720-8799: nevi and melanomas
3	C44.6-Skin of upper limb and shoulder	8720-8799: nevi and melanomas
2	C44.5-Skin of trunk	8720-8799: nevi and melanomas
2	C44.5-Skin of trunk	8720-8799: nevi and melanomas
3	C44.6-Skin of upper limb and shoulder	8720-8799: nevi and melanomas
5	C44.2-External ear	8720-8799: nevi and melanomas
1	C44.4-Skin of scalp and neck	8720-8799: nevi and melanomas
4	C44.7-Skin of lower limb and hip	8720-8799: nevi and melanomas
1	C44.4-Skin of scalp and neck	8720-8799: nevi and melanomas
4	C44.7-Skin of lower limb and hip	8720-8799: nevi and melanomas
5	C44.2-External ear	8720-8799: nevi and melanomas
3	C44.6-Skin of upper limb and shoulder	8720-8799: nevi and melanomas
4	C44.7-Skin of lower limb and hip	8720-8799: nevi and melanomas
2	C44.5-Skin of trunk	8720-8799: nevi and melanomas
5	C44.2-External ear	8720-8799: nevi and melanomas
3	C44.6-Skin of upper limb and shoulder	8720-8799: nevi and melanomas
4	C44.7-Skin of lower limb and hip	8720-8799: nevi and melanomas
3	C44.6-Skin of upper limb and shoulder	8720-8799: nevi and melanomas
3	C44.6-Skin of upper limb and shoulder	8720-8799: nevi and melanomas
2	C44.5-Skin of trunk	8720-8799: nevi and melanomas
4	C44.7-Skin of lower limb and hip	8720-8799: nevi and melanomas
3	C44.6-Skin of upper limb and shoulder	8720-8799: nevi and melanomas
2	C44.5-Skin of trunk	8720-8799: nevi and melanomas
1	C44.4-Skin of scalp and neck	8720-8799: nevi and melanomas
3	C44.6-Skin of upper limb and shoulder	8720-8799: nevi and melanomas
3	C44.6-Skin of upper limb and shoulder	8720-8799: nevi and melanomas
2	C44.5-Skin of trunk	8720-8799: nevi and melanomas
3	C44.6-Skin of upper limb and shoulder	8720-8799: nevi and melanomas
4	C44.7-Skin of lower limb and hip	8720-8799: nevi and melanomas
2	C44.5-Skin of trunk	8720-8799: nevi and melanomas
2	C44.5-Skin of trunk	8720-8799: nevi and melanomas
2	C44.5-Skin of trunk	8720-8799: nevi and melanomas
1	C44.4-Skin of scalp and neck	8720-8799: nevi and melanomas
4	C44.7-Skin of lower limb and hip	8720-8799: nevi and melanomas
4	C44.7-Skin of lower limb and hip	8720-8799: nevi and melanomas
2	C44.5-Skin of trunk	8720-8799: nevi and melanomas
5	C44.2-External ear	8720-8799: nevi and melanomas
2	C44.5-Skin of trunk	8720-8799: nevi and melanomas
2	C44.5-Skin of trunk	8720-8799: nevi and melanomas
1	C44.3-Skin other/unspec parts of face	8720-8799: nevi and melanomas
3	C44.6-Skin of upper limb and shoulder	8720-8799: nevi and melanomas
2	C44.5-Skin of trunk	8720-8799: nevi and melanomas
2	C44.5-Skin of trunk	8720-8799: nevi and melanomas
2	C44.5-Skin of trunk	8720-8799: nevi and melanomas
4	C44.7-Skin of lower limb and hip	8720-8799: nevi and melanomas
3	C44.6-Skin of upper limb and shoulder	8720-8799: nevi and melanomas
3	C44.6-Skin of upper limb and shoulder	8720-8799: nevi and melanomas
4	C44.7-Skin of lower limb and hip	8720-8799: nevi and melanomas
4	C44.7-Skin of lower limb and hip	8720-8799: nevi and melanomas
2	C44.5-Skin of trunk	8720-8799: nevi and melanomas
2	C44.5-Skin of trunk	8720-8799: nevi and melanomas
2	C44.5-Skin of trunk	8720-8799: nevi and melanomas
3	C44.6-Skin of upper limb and shoulder	8720-8799: nevi and melanomas
4	C44.7-Skin of lower limb and hip	8720-8799: nevi and melanomas
1	C44.4-Skin of scalp and neck	8720-8799: nevi and melanomas
4	C44.7-Skin of lower limb and hip	8720-8799: nevi and melanomas
2	C44.5-Skin of trunk	8720-8799: nevi and melanomas
2	C44.5-Skin of trunk	8720-8799: nevi and melanomas
5	C44.2-External ear	8720-8799: nevi and melanomas
4	C44.7-Skin of lower limb and hip	8720-8799: nevi and melanomas
4	C44.7-Skin of lower limb and hip	8720-8799: nevi and melanomas
2	C44.5-Skin of trunk	8720-8799: nevi and melanomas
2	C44.5-Skin of trunk	8720-8799: nevi and melanomas
4	C44.7-Skin of lower limb and hip	8720-8799: nevi and melanomas
3	C44.6-Skin of upper limb and shoulder	8720-8799: nevi and melanomas
3	C44.6-Skin of upper limb and shoulder	8720-8799: nevi and melanomas
1	C44.3-Skin other/unspec parts of face	8720-8799: nevi and melanomas
1	C44.4-Skin of scalp and neck	8720-8799: nevi and melanomas
2	C44.5-Skin of trunk	8720-8799: nevi and melanomas
1	C44.4-Skin of scalp and neck	8720-8799: nevi and melanomas
2	C44.5-Skin of trunk	8720-8799: nevi and melanomas
2	C44.5-Skin of trunk	8720-8799: nevi and melanomas
1	C44.4-Skin of scalp and neck	8720-8799: nevi and melanomas
3	C44.6-Skin of upper limb and shoulder	8720-8799: nevi and melanomas
2	C44.5-Skin of trunk	8720-8799: nevi and melanomas
2	C44.5-Skin of trunk	8720-8799: nevi and melanomas
4	C44.7-Skin of lower limb and hip	8720-8799: nevi and melanomas
1	C44.3-Skin other/unspec parts of face	8720-8799: nevi and melanomas
2	C44.5-Skin of trunk	8720-8799: nevi and melanomas
3	C44.6-Skin of upper limb and shoulder	8720-8799: nevi and melanomas
2	C44.5-Skin of trunk	8720-8799: nevi and melanomas
2	C44.5-Skin of trunk	8720-8799: nevi and melanomas
2	C44.5-Skin of trunk	8720-8799: nevi and melanomas
4	C44.7-Skin of lower limb and hip	8720-8799: nevi and melanomas
2	C44.5-Skin of trunk	8720-8799: nevi and melanomas
4	C44.7-Skin of lower limb and hip	8720-8799: nevi and melanomas
3	C44.6-Skin of upper limb and shoulder	8720-8799: nevi and melanomas
2	C44.5-Skin of trunk	8720-8799: nevi and melanomas
1	C44.4-Skin of scalp and neck	8720-8799: nevi and melanomas
2	C44.5-Skin of trunk	8720-8799: nevi and melanomas
3	C44.6-Skin of upper limb and shoulder	8720-8799: nevi and melanomas
2	C44.5-Skin of trunk	8720-8799: nevi and melanomas
2	C44.5-Skin of trunk	8720-8799: nevi and melanomas
1	C44.3-Skin other/unspec parts of face	8720-8799: nevi and melanomas
2	C44.5-Skin of trunk	8720-8799: nevi and melanomas
4	C44.7-Skin of lower limb and hip	8720-8799: nevi and melanomas
3	C44.6-Skin of upper limb and shoulder	8720-8799: nevi and melanomas
1	C44.4-Skin of scalp and neck	8720-8799: nevi and melanomas
2	C44.5-Skin of trunk	8720-8799: nevi and melanomas
1	C44.4-Skin of scalp and neck	8720-8799: nevi and melanomas
1	C44.4-Skin of scalp and neck	8720-8799: nevi and melanomas
4	C44.7-Skin of lower limb and hip	8720-8799: nevi and melanomas
4	C44.7-Skin of lower limb and hip	8720-8799: nevi and melanomas
2	C44.5-Skin of trunk	8720-8799: nevi and melanomas
2	C44.5-Skin of trunk	8720-8799: nevi and melanomas
4	C44.7-Skin of lower limb and hip	8720-8799: nevi and melanomas
3	C44.6-Skin of upper limb and shoulder	8720-8799: nevi and melanomas
2	C44.5-Skin of trunk	8720-8799: nevi and melanomas
2	C44.5-Skin of trunk	8720-8799: nevi and melanomas
2	C44.5-Skin of trunk	8720-8799: nevi and melanomas
1	C44.3-Skin other/unspec parts of face	8720-8799: nevi and melanomas
2	C44.5-Skin of trunk	8720-8799: nevi and melanomas
3	C44.6-Skin of upper limb and shoulder	8720-8799: nevi and melanomas
3	C44.6-Skin of upper limb and shoulder	8720-8799: nevi and melanomas
5	C44.2-External ear	8720-8799: nevi and melanomas
3	C44.6-Skin of upper limb and shoulder	8720-8799: nevi and melanomas
4	C44.7-Skin of lower limb and hip	8720-8799: nevi and melanomas
3	C44.6-Skin of upper limb and shoulder	8720-8799: nevi and melanomas
2	C44.5-Skin of trunk	8720-8799: nevi and melanomas
1	C44.4-Skin of scalp and neck	8720-8799: nevi and melanomas
2	C44.5-Skin of trunk	8720-8799: nevi and melanomas
4	C44.7-Skin of lower limb and hip	8720-8799: nevi and melanomas
3	C44.6-Skin of upper limb and shoulder	8720-8799: nevi and melanomas
2	C44.5-Skin of trunk	8720-8799: nevi and melanomas
2	C44.5-Skin of trunk	8720-8799: nevi and melanomas
2	C44.5-Skin of trunk	8720-8799: nevi and melanomas
2	C44.5-Skin of trunk	8720-8799: nevi and melanomas
2	C44.5-Skin of trunk	8720-8799: nevi and melanomas
4	C44.7-Skin of lower limb and hip	8720-8799: nevi and melanomas
4	C44.7-Skin of lower limb and hip	8720-8799: nevi and melanomas
1	C44.3-Skin other/unspec parts of face	8720-8799: nevi and melanomas
2	C44.5-Skin of trunk	8720-8799: nevi and melanomas
2	C44.5-Skin of trunk	8720-8799: nevi and melanomas
3	C44.6-Skin of upper limb and shoulder	8720-8799: nevi and melanomas
4	C44.7-Skin of lower limb and hip	8720-8799: nevi and melanomas
1	C44.4-Skin of scalp and neck	8720-8799: nevi and melanomas
2	C44.5-Skin of trunk	8720-8799: nevi and melanomas
2	C44.5-Skin of trunk	8720-8799: nevi and melanomas
2	C44.5-Skin of trunk	8720-8799: nevi and melanomas
1	C44.3-Skin other/unspec parts of face	8720-8799: nevi and melanomas
4	C44.7-Skin of lower limb and hip	8720-8799: nevi and melanomas
1	C44.4-Skin of scalp and neck	8720-8799: nevi and melanomas
2	C44.5-Skin of trunk	8720-8799: nevi and melanomas
1	C44.4-Skin of scalp and neck	8720-8799: nevi and melanomas
2	C44.5-Skin of trunk	8720-8799: nevi and melanomas
1	C44.4-Skin of scalp and neck	8720-8799: nevi and melanomas
2	C44.5-Skin of trunk	8720-8799: nevi and melanomas
3	C44.6-Skin of upper limb and shoulder	8720-8799: nevi and melanomas
3	C44.6-Skin of upper limb and shoulder	8720-8799: nevi and melanomas
2	C44.5-Skin of trunk	8720-8799: nevi and melanomas
2	C44.5-Skin of trunk	8720-8799: nevi and melanomas
3	C44.6-Skin of upper limb and shoulder	8720-8799: nevi and melanomas
2	C44.5-Skin of trunk	8720-8799: nevi and melanomas
2	C44.5-Skin of trunk	8720-8799: nevi and melanomas
2	C44.5-Skin of trunk	8720-8799: nevi and melanomas
3	C44.6-Skin of upper limb and shoulder	8720-8799: nevi and melanomas
4	C44.7-Skin of lower limb and hip	8720-8799: nevi and melanomas
4	C44.7-Skin of lower limb and hip	8720-8799: nevi and melanomas
4	C44.7-Skin of lower limb and hip	8720-8799: nevi and melanomas
4	C44.7-Skin of lower limb and hip	8720-8799: nevi and melanomas
2	C44.5-Skin of trunk	8720-8799: nevi and melanomas
1	C44.3-Skin other/unspec parts of face	8720-8799: nevi and melanomas
2	C44.5-Skin of trunk	8720-8799: nevi and melanomas
1	C44.4-Skin of scalp and neck	8720-8799: nevi and melanomas
3	C44.6-Skin of upper limb and shoulder	8720-8799: nevi and melanomas
1	C44.4-Skin of scalp and neck	8720-8799: nevi and melanomas
3	C44.6-Skin of upper limb and shoulder	8720-8799: nevi and melanomas
2	C44.5-Skin of trunk	8720-8799: nevi and melanomas
3	C44.6-Skin of upper limb and shoulder	8720-8799: nevi and melanomas
1	C44.3-Skin other/unspec parts of face	8720-8799: nevi and melanomas
3	C44.6-Skin of upper limb and shoulder	8720-8799: nevi and melanomas
1	C44.3-Skin other/unspec parts of face	8720-8799: nevi and melanomas
3	C44.6-Skin of upper limb and shoulder	8720-8799: nevi and melanomas
1	C44.4-Skin of scalp and neck	8720-8799: nevi and melanomas
2	C44.5-Skin of trunk	8720-8799: nevi and melanomas
3	C44.6-Skin of upper limb and shoulder	8720-8799: nevi and melanomas
1	C44.4-Skin of scalp and neck	8720-8799: nevi and melanomas
3	C44.6-Skin of upper limb and shoulder	8720-8799: nevi and melanomas
2	C44.5-Skin of trunk	8720-8799: nevi and melanomas
2	C44.5-Skin of trunk	8720-8799: nevi and melanomas
1	C44.3-Skin other/unspec parts of face	8720-8799: nevi and melanomas
2	C44.5-Skin of trunk	8720-8799: nevi and melanomas
2	C44.5-Skin of trunk	8720-8799: nevi and melanomas
3	C44.6-Skin of upper limb and shoulder	8720-8799: nevi and melanomas
4	C44.7-Skin of lower limb and hip	8720-8799: nevi and melanomas
1	C44.4-Skin of scalp and neck	8720-8799: nevi and melanomas
2	C44.5-Skin of trunk	8720-8799: nevi and melanomas
2	C44.5-Skin of trunk	8720-8799: nevi and melanomas
4	C44.7-Skin of lower limb and hip	8720-8799: nevi and melanomas
2	C44.5-Skin of trunk	8720-8799: nevi and melanomas
2	C44.5-Skin of trunk	8720-8799: nevi and melanomas
[truncated: 3,167 more rows]
